# Supplementary material for: Axolotls retain fertility throughout lifespan
Source: BMC Biol. 2026 Feb 14;24:52. doi: 10.1186/s12915-026-02545-3 (PMC12930804; doi:10.1186/s12915-026-02545-3)
Supplement: Supplementary file 3 — Additional file 3. Table S1. Axolotl colony mating records, including female and male information, date of mating, date of eggs produced, clutch size, and egg quality. [file 12915_2026_2545_MOESM3_ESM.csv]

Male	Female	DOM	Spermatophores	Eggs	Returned	total_eggs	Permanent_mating	Male_DOB	Female_DOB	Male_Age	Female_Age	Female_ID	Male_ID	TG	Sperm_and_Eggs	Eggs_QC	Eggs_QC_detailed
DD019	DD019	2003-04-21	2003-04-21	2003-04-22	NA	193	Yes	2000-08-01	2000-08-01	2.72	2.72	NA	NA	DD/WT	Successful	unknown	unknown
DD019	DD019	2003-08-18	2003-08-18	NA	NA	463	Yes	2000-08-01	2000-08-01	3.05	3.05	NA	NA	DD/WT	Only sperm	unknown	unknown
DD019	DD019	2003-11-09	2003-11-09	2003-11-10	NA	415	Yes	2000-08-01	2000-08-01	3.27	3.27	NA	NA	DD/WT	Successful	unknown	unknown
DD019	DD019	2003-12-07	2003-12-07	2003-12-08	2003-12-09	371	Yes	2000-08-01	2000-08-01	3.35	3.35	NA	NA	DD/WT	Successful	unknown	unknown
DD019	DD019	2004-01-09	2004-01-09	2004-01-10	2004-01-10	297	Yes	2000-08-01	2000-08-01	3.44	3.44	NA	NA	DD/WT	Successful	unknown	unknown
DD019	DD019	2004-02-23	2004-02-23	2004-02-24	2004-02-25	280	Yes	2000-08-01	2000-08-01	3.56	3.56	NA	NA	DD/WT	Successful	unknown	unknown
HD004	DD030	2003-10-01	2003-10-31	2003-11-01	NA	615	Yes	NA	2002-02-01	NA	1.66	NA	NA	DD/WT	Successful	unknown	unknown
HD004	DD030	2004-01-01	2004-01-20	2004-01-21	2004-01-22	455	Yes	NA	2002-02-01	NA	1.92	NA	NA	DD/WT	Successful	unknown	unknown
DD041	DD044	2004-01-01	2004-01-07	2004-01-08	2004-01-09	350	Yes	2002-08-02	2002-08-01	1.42	1.42	NA	NA	DD/WT	Successful	unknown	unknown
DD019	DD019	2004-03-01	2004-03-25	2004-03-26	NA	140	Yes	2000-08-01	2000-08-01	3.58	3.58	NA	NA	DD/WT	Successful	unknown	unknown
DD019	DD019	2004-04-01	2004-04-26	2004-04-27	NA	160	Yes	2000-08-01	2000-08-01	3.67	3.67	NA	NA	DD/WT	Successful	unknown	unknown
HD004	DD030	2004-04-01	2004-04-15	2004-04-16	2004-04-17	376	Yes	NA	2002-02-01	NA	2.16	NA	NA	DD/WT	Successful	unknown	unknown
DD019	DD019	2004-07-01	2004-07-07	2004-07-08	2004-07-09	380	Yes	2000-08-01	2000-08-01	3.92	3.92	NA	NA	DD/WT	Successful	unknown	unknown
DD019	DD019	2004-08-01	2004-08-04	2004-08-05	2004-08-06	265	Yes	2000-08-01	2000-08-01	4	4	NA	NA	DD/WT	Successful	unknown	unknown
DD055	DD030	2004-11-06	2004-11-06	2004-11-07	2004-11-08	260	Yes	2002-08-02	2002-02-01	2.27	2.76	NA	NA	DD/WT	Successful	unknown	unknown
DD055	DD030	2005-03-20	2005-03-20	2005-03-21	2005-03-22	250	Yes	2002-08-02	2002-02-01	2.63	3.13	NA	NA	DD/WT	Successful	unknown	unknown
DD019	DD019	2004-09-03	2004-09-04	2004-09-05	2004-09-06	310	Yes	2000-08-01	2000-08-01	4.09	4.09	NA	NA	DD/WT	Successful	unknown	unknown
DD019	DD019	2004-10-01	2004-10-13	2004-10-14	2004-10-15	250	Yes	2000-08-01	2000-08-01	4.17	4.17	NA	NA	DD/WT	Successful	unknown	unknown
DD019	DD019	2004-11-01	2004-11-13	2004-11-14	2004-11-15	160	Yes	2000-08-01	2000-08-01	4.25	4.25	NA	NA	DD/WT	Successful	unknown	unknown
DD019	DD019	2004-12-01	2004-12-08	2004-12-09	2004-12-10	250	Yes	2000-08-01	2000-08-01	4.34	4.34	NA	NA	DD/WT	Successful	unknown	unknown
DD019	DD019	2005-04-01	2005-04-04	2005-04-05	2005-04-06	100	Yes	2000-08-01	2000-08-01	4.67	4.67	NA	NA	DD/WT	Successful	unknown	unknown
DD019	DD019	2005-06-01	2005-06-13	2005-06-14	2005-06-15	90	Yes	2000-08-01	2000-08-01	4.84	4.84	NA	NA	DD/WT	Successful	unknown	unknown
TG	TG	2018-09-18	2018-09-19	NA	2018-11-07	NA	Yes	NA	NA	NA	NA	NA	NA	TG	Only sperm	no eggs	no eggs
TG	TG	2018-09-26	NA	2018-10-02	NA	NA	Yes	NA	NA	NA	NA	NA	NA	TG	Successful	moderate-to-poor	moderate-to-poor
DD227	DD527	2022-09-07	NA	NA	2022-09-28	NA	Yes	2013-07-02	NA	9.19	NA	NA	NA	DD/WT	Unsuccessful	no eggs	no sperm & eggs
DD266	DD508	2022-09-07	2022-09-14	NA	2022-09-26	NA	Yes	2014-11-28	2015-11-12	7.78	6.82	NA	NA	DD/WT	Only sperm	no eggs	no eggs
DD299	DD510	2022-09-07	NA	NA	2022-09-28	NA	Yes	2015-10-30	2016-09-08	6.86	6	NA	NA	DD/WT	Unsuccessful	no eggs	no sperm & eggs
DD281	DD516	2022-09-07	NA	NA	2022-09-28	NA	Yes	2015-04-16	2016-09-08	7.4	6	NA	NA	DD/WT	Unsuccessful	no eggs	no sperm & eggs
DD227	DD469	2022-09-28	NA	NA	2022-12-05	NA	Yes	2013-07-02	2015-04-16	9.25	7.46	NA	NA	DD/WT	Unsuccessful	no eggs	no sperm & eggs
DD299	DD469	2022-12-05	NA	NA	2023-02-02	NA	Yes	2015-10-30	2015-04-16	7.1	7.64	NA	NA	DD/WT	Unsuccessful	no eggs	no sperm & eggs
DD266	DD510	2022-12-05	NA	2023-01-30	NA	NA	Yes	2014-11-28	2016-09-08	8.02	6.24	NA	NA	DD/WT	Successful	moderate-to-poor	moderate-to-poor
DD334	DD526	2023-01-01	NA	2023-03-30	NA	NA	Yes	2018-02-21	2017-05-03	4.86	5.67	NA	NA	DD/WT	Successful	high	high
WTd026 / DD227	DD562	2023-08-30	2023-05-22	NA	NA	NA	Yes	NA	NA	NA	NA	NA	NA	DD/WT	Only sperm	no eggs	no eggs
DD266	DD526 / DD524	2023-04-26	2023-06-19	NA	2023-07-20	NA	Yes	2014-11-28	NA	8.41	NA	NA	NA	DD/WT	Only sperm	no eggs	no eggs
WTd026 / DD227	DD562	2023-07-31	2023-07-11	NA	2023-07-20	NA	Yes	NA	NA	NA	NA	NA	NA	DD/WT	Only sperm	no eggs	no eggs
DD332	DD444	2023-04-26	2023-04-27	2023-04-28	NA	221	Yes	2017-05-26	2014-11-28	5.92	8.41	NA	NA	DD/WT	Successful	moderate-to-poor	moderate-to-poor
DD332	DD453	2023-02-10	NA	2023-02-10	NA	447	Yes	2017-05-26	2014-11-28	5.72	8.21	NA	NA	DD/WT	Successful	high	high
DD332	DD453	2023-04-12	NA	2023-04-12	NA	348	Yes	2017-05-26	2014-11-28	5.88	8.38	NA	NA	DD/WT	Successful	high	high
DD324	DD453	2023-05-08	NA	2023-05-08	NA	185	Yes	2017-05-03	2014-11-28	6.02	8.45	NA	NA	DD/WT	Successful	high	high
DD324	DD453	2023-06-05	NA	2023-06-05	NA	163	Yes	2017-05-03	2014-11-28	6.09	8.52	NA	NA	DD/WT	Successful	high	high
DD324	DD453	2023-07-06	NA	2023-07-06	NA	112	Yes	2017-05-03	2014-11-28	6.18	8.61	NA	NA	DD/WT	Successful	high	high
DD324	DD453	2023-07-31	NA	2023-07-31	NA	106	Yes	2017-05-03	2014-11-28	6.25	8.68	NA	NA	DD/WT	Successful	high	high
DD334 / DD333	DD405	2023-04-26	2023-04-27	2023-04-28	NA	172	Yes	NA	2013-03-25	NA	10.09	NA	NA	DD/WT	Successful	moderate-to-poor	moderate-to-poor
DD334 / DD333	DD405	2023-05-15	NA	2023-05-15	NA	212	Yes	NA	2013-03-25	NA	10.15	NA	NA	DD/WT	Successful	high	high
DD334 / DD333	DD405	2023-07-06	2023-07-06	2023-07-07	NA	86	Yes	NA	2013-03-25	NA	10.29	NA	NA	DD/WT	Successful	moderate-to-poor	moderate-to-poor
DD334 / DD333	DD405	2023-08-07	2023-08-07	2023-08-08	NA	NA	Yes	NA	2013-03-25	NA	10.38	NA	NA	DD/WT	Successful	moderate-to-poor	moderate-to-poor
DD332	DD387	2023-04-26	NA	2023-04-17	NA	350	Yes	2017-05-26	2012-12-03	5.92	10.4	NA	NA	DD/WT	Successful	moderate-to-poor	moderate-to-poor
DD281 / DD-unchipped	DD387	2023-05-30	2023-05-30	NA	NA	NA	Yes	NA	2012-12-03	NA	10.49	NA	2804	DD/WT	Only sperm	no eggs	no eggs
DD332	DD526 / DD524	2023-07-20	NA	2023-08-18	NA	154	Yes	2017-05-26	NA	6.15	NA	NA	NA	DD/WT	Successful	high	high
DD243	DD469 / DD475	2023-07-20	2023-07-20	NA	2023-08-14	NA	Yes	2013-03-25	NA	10.33	NA	NA	NA	DD/WT	Only sperm	no eggs	no eggs
DD243	DD469 / DD475	2024-01-29	NA	NA	2024-01-29	NA	Yes	2013-03-25	NA	10.85	NA	NA	NA	DD/WT	Unsuccessful	no eggs	no sperm & eggs
DD299	DD510 / DD516	2023-07-20	NA	NA	2024-02-21	NA	Yes	2015-10-30	NA	7.73	NA	NA	NA	DD/WT	Unsuccessful	no eggs	no sperm & eggs
DD281 / DD-unchipped	DD562	2023-07-20	NA	NA	2024-02-21	NA	Yes	NA	NA	NA	NA	NA	2804	DD/WT	Unsuccessful	no eggs	no sperm & eggs
DD266	DD444	2023-09-08	2023-08-30	2023-09-08	NA	227	Yes	2014-11-28	2014-11-28	8.78	8.78	NA	NA	DD/WT	Successful	high	high
DD266	DD444	2023-11-09	2023-11-09	NA	NA	NA	Yes	2014-11-28	2014-11-28	8.95	8.95	NA	NA	DD/WT	Only sperm	no eggs	no eggs
DD266	DD444	2023-11-22	NA	2023-11-22	NA	239	Yes	2014-11-28	2014-11-28	8.99	8.99	NA	NA	DD/WT	Successful	high	high
DD266	DD444	2024-02-07	NA	2024-02-07	NA	79	Yes	2014-11-28	2014-11-28	9.2	9.2	NA	NA	DD/WT	Successful	moderate-to-poor	moderate-to-poor
DD266	DD444	2024-02-21	2024-02-20	2024-02-21	NA	NA	Yes	2014-11-28	2014-11-28	9.24	9.24	NA	NA	DD/WT	Successful	high	high
WTd026 / DD227	DD387	2023-07-20	NA	NA	2024-02-21	NA	Yes	NA	2012-12-03	NA	10.63	NA	NA	DD/WT	Unsuccessful	no eggs	no sperm & eggs
DD334 / DD333	DD453	2023-08-22	NA	2023-08-23	NA	126	Yes	2018-02-21	2014-11-28	5.5	8.74	NA	NA	DD/WT	Successful	high	high
DD334 / DD333	DD453	2023-09-22	2023-09-22	NA	NA	NA	Yes	2018-02-21	2014-11-28	5.59	8.82	NA	NA	DD/WT	Only sperm	no eggs	no eggs
DD334 / DD333	DD453	2023-10-25	2023-10-25	2023-10-26	NA	NA	Yes	2018-02-21	2014-11-28	5.68	8.91	NA	NA	DD/WT	Successful	high	high
DD334 / DD333	DD453	2023-11-16	2023-11-16	NA	NA	NA	Yes	2018-02-21	2014-11-28	5.74	8.97	NA	NA	DD/WT	Only sperm	no eggs	no eggs
DD334 / DD333	DD453	2023-12-06	NA	2023-12-06	NA	NA	Yes	2018-02-21	2014-11-28	5.79	9.03	NA	NA	DD/WT	Successful	high	high
DD334 / DD334	DD454	2024-01-22	NA	2024-01-23	NA	401	Yes	2018-02-21	2014-11-28	5.92	9.16	NA	NA	DD/WT	Successful	high	high
DD334 / DD333	DD453	2024-02-19	2024-02-19	2024-02-20	NA	NA	Yes	2018-02-21	2014-11-28	6	9.23	NA	NA	DD/WT	Successful	high	high
DD324	DD405	2023-08-30	2023-08-30	2023-08-31	NA	115	Yes	2017-05-03	2013-03-25	6.33	10.44	NA	NA	DD/WT	Successful	moderate-to-poor	moderate-to-poor
DD324 /DD332	DD405	2023-08-14	2023-10-04	NA	NA	NA	Yes	NA	2013-03-25	NA	10.39	NA	NA	DD/WT	Only sperm	no eggs	no eggs
DD324 /DD332	DD405	2023-10-29	NA	NA	2023-10-30	NA	Yes	NA	2013-03-25	NA	10.6	NA	NA	DD/WT	Unsuccessful	no eggs	no sperm & eggs
DD344	DD526 / DD524	2023-09-22	2023-09-22	2023-09-23	NA	175	Yes	2019-05-31	NA	4.32	NA	NA	NA	DD/WT	Successful	high	high
DD344	DD526 / DD524	2023-09-22	NA	2023-11-06	NA	177	Yes	2019-05-31	NA	4.32	NA	NA	NA	DD/WT	Successful	high	high
DD344	DD526 / DD524	2023-09-22	NA	NA	2024-02-21	NA	Yes	2019-05-31	NA	4.32	NA	NA	NA	DD/WT	Unsuccessful	no eggs	no sperm & eggs
DD170 / DD243	DD405	2024-01-08	2024-01-08	NA	NA	NA	Yes	NA	2013-03-25	NA	10.8	NA	NA	DD/WT	Only sperm	no eggs	no eggs
DD344 / DD347	DD453	2024-03-05	2024-03-05	NA	NA	NA	Yes	NA	2014-11-28	NA	9.27	NA	NA	DD/WT	Only sperm	no eggs	no eggs
DD344 / DD347	DD453	2024-03-19	2024-03-19	2024-03-21	NA	234	Yes	NA	2014-11-28	NA	9.31	NA	NA	DD/WT	Successful	high	high
DD344 / DD347	DD453	2024-04-19	2024-04-19	2024-04-20	NA	164	Yes	NA	2014-11-28	NA	9.4	NA	NA	DD/WT	Successful	high	high
DD344 / DD347	DD453	2024-05-21	NA	2024-05-21	NA	187	Yes	NA	2014-11-28	NA	9.48	NA	NA	DD/WT	Successful	high	high
DD344 / DD347	DD453	2024-06-17	2024-06-17	2024-06-18	NA	131	Yes	NA	2014-11-28	NA	9.56	NA	NA	DD/WT	Successful	high	high
DD344 / DD347	DD453	2024-07-20	2024-07-20	2024-07-21	NA	220	Yes	NA	2014-11-28	NA	9.65	NA	NA	DD/WT	Successful	high	high
DD332	DD469	2024-02-21	2024-02-27	2024-02-28	NA	366	Yes	2017-05-26	2015-04-16	6.75	8.86	NA	NA	DD/WT	Successful	moderate-to-poor	moderate-to-poor
DD266	DD475	2024-06-10	2024-05-27	2024-06-10	NA	550	Yes	2014-11-28	2015-08-13	9.54	8.83	NA	NA	DD/WT	Successful	moderate-to-poor	moderate-to-poor
DD266	DD475	2024-08-09	NA	2024-08-09	NA	586	Yes	2014-11-28	2015-08-13	9.7	9	NA	NA	DD/WT	Successful	moderate-to-poor	moderate-to-poor
DD333 / DD334	DD516	2024-03-04	2024-03-04	2024-03-04	NA	174	Yes	2018-02-21	2016-09-08	6.04	7.49	NA	NA	DD/WT	Successful	moderate-to-poor	moderate-to-poor
DD333 / DD334	DD516	2024-04-16	2024-04-16	NA	NA	NA	Yes	2018-02-21	2016-09-08	6.15	7.61	NA	NA	DD/WT	Only sperm	no eggs	no eggs
DD333 / DD334	DD516	2024-05-16	2024-05-16	NA	NA	NA	Yes	2018-02-21	2016-09-08	6.24	7.69	NA	NA	DD/WT	Only sperm	no eggs	no eggs
DD334 / DD333	DD516	2024-08-05	2024-08-05	NA	NA	NA	Yes	2018-02-21	2016-09-08	6.46	7.91	NA	NA	DD/WT	Only sperm	no eggs	no eggs
DD227	DD524	2024-02-21	2024-05-22	NA	NA	NA	Yes	2013-07-02	2017-05-03	10.65	6.81	NA	NA	DD/WT	Only sperm	no eggs	no eggs
HD004	HD004	2001-09-19	2001-09-20	2001-09-21	NA	450	NA	NA	NA	NA	NA	NA	NA	DD/WT	Successful	unknown	unknown
HD005	HD006	2001-10-16	2001-10-17	2001-10-17	2001-10-18	250	NA	NA	NA	NA	NA	NA	NA	DD/WT	Successful	unknown	unknown
DD007	DD007	2001-11-28	2001-11-30	2001-12-01	2001-12-02	502	NA	2000-08-01	2000-08-01	1.33	1.33	NA	NA	DD/WT	Successful	unknown	unknown
HD005	DD008	2001-11-28	2001-11-29	2001-11-30	2001-11-30	540	NA	NA	2000-08-01	NA	1.33	NA	NA	DD/WT	Successful	unknown	unknown
DD003	HD005	2002-01-09	2002-01-10	2002-01-11	2002-01-11	377	NA	2000-08-01	NA	1.44	NA	NA	NA	DD/WT	Successful	unknown	unknown
DD008	HD009	2002-01-09	2002-01-10	2002-01-11	2002-01-11	237	NA	2000-08-01	NA	1.44	NA	NA	NA	DD/WT	Successful	unknown	unknown
HD005	HD007	2002-03-05	2002-03-06	2002-03-07	2002-03-07	600	NA	NA	NA	NA	NA	NA	NA	DD/WT	Successful	unknown	unknown
DD010	DD005	2002-04-02	2002-04-03	2002-04-04	2002-04-04	250	NA	2000-08-01	2000-08-01	1.67	1.67	NA	NA	DD/WT	Successful	unknown	unknown
DD011	DD006	2002-04-02	2002-04-03	2002-04-04	2002-04-04	400	NA	2000-08-01	2000-08-01	1.67	1.67	NA	NA	DD/WT	Successful	unknown	unknown
HD007	HD004	2002-04-16	2002-04-18	2002-04-19	2002-04-19	630	NA	NA	NA	NA	NA	NA	NA	DD/WT	Successful	unknown	unknown
HD001	HD003	2002-04-23	2003-04-25	2002-04-26	2002-04-26	415	NA	NA	NA	NA	NA	NA	NA	DD/WT	Successful	unknown	unknown
DD007	DD010	2002-04-23	2002-04-25	2002-04-26	2002-04-26	300	NA	2000-08-01	2000-08-01	1.73	1.73	NA	NA	DD/WT	Successful	unknown	unknown
DD014	DD011	2002-04-30	2002-05-01	2002-05-02	2002-05-03	470	NA	2000-08-01	2000-08-01	1.75	1.75	NA	NA	DD/WT	Successful	unknown	unknown
DD015	DD012	2002-05-14	2002-05-15	2002-05-16	2002-05-16	200	NA	2000-08-01	2000-08-01	1.78	1.78	NA	NA	DD/WT	Successful	unknown	unknown
DD016	DD013	2002-05-14	2002-05-16	2002-05-17	2002-05-22	300	NA	2000-08-01	2000-08-01	1.78	1.78	NA	NA	DD/WT	Successful	unknown	unknown
DD011	HD006	2002-07-03	2002-07-05	2002-07-06	2002-07-08	300	NA	2000-08-01	NA	1.92	NA	NA	NA	DD/WT	Successful	unknown	unknown
HD005	DD008	2002-07-03	2002-07-03	2002-07-04	2002-07-05	470	NA	NA	2000-08-01	NA	1.92	NA	NA	DD/WT	Successful	unknown	unknown
DD012	DD017	2002-07-08	2002-07-10	2002-07-10	2002-07-11	283	NA	2000-08-01	2000-08-01	1.93	1.93	NA	NA	DD/WT	Successful	unknown	unknown
DD019	DD019	2002-07-16	2002-07-19	2002-07-19	2002-07-22	300	NA	2000-08-01	2000-08-01	1.96	1.96	NA	NA	DD/WT	Successful	unknown	unknown
wildtyp	DD002	2002-07-17	2002-07-22	2002-07-22	2002-07-24	500	NA	NA	2000-08-01	NA	1.96	NA	NA	DD/WT	Successful	unknown	unknown
DD011	HD007	2002-08-06	2002-08-07	2002-08-08	2002-08-07	300	NA	2000-08-01	NA	2.01	NA	NA	NA	DD/WT	Successful	unknown	unknown
HD001	DD005	2002-08-14	2002-08-14	2002-08-15	2002-08-16	250	NA	NA	2000-08-01	NA	2.04	NA	NA	DD/WT	Successful	unknown	unknown
HD003	HD002	2002-09-24	2002-09-24	2002-09-25	2002-09-26	360	NA	NA	NA	NA	NA	NA	NA	DD/WT	Successful	unknown	unknown
DD016	DD014	2002-10-22	2002-10-23	2002-10-23	2002-10-24	300	NA	2000-08-01	2000-08-01	2.22	2.22	NA	NA	DD/WT	Successful	unknown	unknown
DD001	DD018	2002-10-22	2002-10-23	2002-10-23	2002-10-24	370	NA	2000-08-01	2000-08-01	2.22	2.22	NA	NA	DD/WT	Successful	unknown	unknown
DD025	DD004	2002-11-11	2002-11-12	2002-11-12	2002-11-14	250	NA	2000-08-01	2000-08-01	2.28	2.28	NA	NA	DD/WT	Successful	unknown	unknown
DD024	DD009	2002-11-11	2002-11-12	2002-11-12	2002-11-14	450	NA	2000-08-01	2000-08-01	2.28	2.28	NA	NA	DD/WT	Successful	unknown	unknown
DD007	DD010	2002-11-26	2002-12-02	2002-12-03	2002-12-04	370	NA	2000-08-01	2000-08-01	2.32	2.32	NA	NA	DD/WT	Successful	unknown	unknown
DD012	DD012	2002-12-03	2002-12-06	2002-12-06	2002-12-09	250	NA	2000-08-01	2000-08-01	2.34	2.34	NA	NA	DD/WT	Successful	unknown	unknown
DD004	DD011	2002-12-04	2002-12-06	2002-12-06	2002-12-09	100	NA	2000-08-01	2000-08-01	2.34	2.34	NA	NA	DD/WT	Successful	unknown	unknown
DD015	HD001	2002-12-15	2002-12-19	2002-12-20	2002-12-23	263	NA	2000-08-01	NA	2.37	NA	NA	NA	DD/WT	Successful	unknown	unknown
DD019	DD019	2002-12-23	NA	2002-12-26	2002-12-27	351	NA	2000-08-01	2000-08-01	2.39	2.39	NA	NA	DD/WT	Successful	unknown	unknown
HD008	HD009	2003-01-02	2003-01-07	2003-01-08	2003-01-09	322	NA	NA	NA	NA	NA	NA	NA	DD/WT	Successful	unknown	unknown
DD021	DD020	2003-01-02	2003-01-12	2003-01-13	2003-01-13	430	NA	2000-08-01	2000-08-01	2.42	2.42	NA	NA	DD/WT	Successful	unknown	unknown
DD011	DD017	2003-01-08	2003-01-09	2003-01-10	2003-01-13	343	NA	2000-08-01	2000-08-01	2.44	2.44	NA	NA	DD/WT	Successful	unknown	unknown
HD010	DD010	2003-01-16	2003-01-18	2003-01-19	2003-01-20	370	NA	NA	2000-08-01	NA	2.46	NA	NA	DD/WT	Successful	unknown	unknown
DD013	DD005	2003-02-11	2003-02-18	2003-02-19	2003-02-20	421	NA	2000-08-01	2000-08-01	2.53	2.53	NA	NA	DD/WT	Successful	unknown	unknown
DD002	HD007	2003-02-12	2003-02-16	2003-02-17	2003-02-18	387	NA	2000-08-01	NA	2.53	NA	NA	NA	DD/WT	Successful	unknown	unknown
DD015	DD016	2003-02-18	2003-02-19	2003-02-20	2003-02-21	423	NA	2000-08-01	2000-08-01	2.55	2.55	NA	NA	DD/WT	Successful	unknown	unknown
DD019	DD019	2003-02-18	2003-02-26	2003-02-27	2003-02-28	379	NA	2000-08-01	2000-08-01	2.55	2.55	NA	NA	DD/WT	Successful	unknown	unknown
DD019	DD019	2003-03-12	2003-03-12	2003-03-13	2003-03-14	385	NA	2000-08-01	2000-08-01	2.61	2.61	NA	NA	DD/WT	Successful	unknown	unknown
DD026	DD006	2003-02-22	2003-02-23	2003-02-24	2003-02-25	350	NA	2000-08-01	2000-08-01	2.56	2.56	NA	NA	DD/WT	Successful	unknown	unknown
DD011	DD017	2003-02-23	2003-02-24	2003-02-24	2003-02-25	460	NA	2000-08-01	2000-08-01	2.56	2.56	NA	NA	DD/WT	Successful	unknown	unknown
DD018	DD010	2003-03-04	2003-03-07	2003-03-07	2003-03-10	455	NA	2000-08-01	2000-08-01	2.59	2.59	NA	NA	DD/WT	Successful	unknown	unknown
HD001	HD005	2003-03-08	2003-03-09	2003-03-10	2003-03-11	505	NA	NA	NA	NA	NA	NA	NA	DD/WT	Successful	unknown	unknown
DD013	DD008	2003-03-11	NA	2003-03-17	2003-03-18	530	NA	2000-08-01	2000-08-01	2.61	2.61	NA	NA	DD/WT	Successful	unknown	unknown
DD012	DD012	2003-04-01	2003-04-02	2003-04-03	2003-04-04	242	NA	2000-08-01	2000-08-01	2.67	2.67	NA	NA	DD/WT	Successful	unknown	unknown
DD017	DD017	2003-04-01	2003-04-03	2003-04-04	2003-04-05	253	NA	2000-08-01	2000-08-01	2.67	2.67	NA	NA	DD/WT	Successful	unknown	unknown
DD018	HD002	2003-04-15	2003-04-16	2003-04-19	2003-04-20	310	NA	2000-08-01	NA	2.7	NA	NA	NA	DD/WT	Successful	unknown	unknown
DD002	HD007	2003-04-17	2003-04-18	2003-04-29	NA	467	NA	2000-08-01	NA	2.71	NA	NA	NA	DD/WT	Successful	unknown	unknown
HD001	HD005	2003-05-12	2003-05-12	2003-05-13	2003-05-14	281	NA	NA	NA	NA	NA	NA	NA	DD/WT	Successful	unknown	unknown
DD011	DD017	2003-05-12	2003-05-13	2003-05-14	2003-05-15	351	NA	2000-08-01	2000-08-01	2.78	2.78	NA	NA	DD/WT	Successful	unknown	unknown
DD026	HD006	2003-05-21	2003-05-24	2003-05-25	2003-05-26	378	NA	2000-08-01	NA	2.8	NA	NA	NA	DD/WT	Successful	unknown	unknown
HD001	HD002	2003-05-25	2003-05-26	2003-05-26	2003-05-28	258	NA	NA	NA	NA	NA	NA	NA	DD/WT	Successful	unknown	unknown
HD005	HD004	2003-05-25	2003-05-26	2003-05-27	2003-05-28	530	NA	NA	NA	NA	NA	NA	NA	DD/WT	Successful	unknown	unknown
DD001	DD002	2003-06-09	2003-06-10	2003-06-11	2003-06-12	500	NA	2000-08-01	2000-08-01	2.85	2.85	NA	NA	DD/WT	Successful	unknown	unknown
HD001	HD005	2003-06-24	2003-09-18	2003-09-19	NA	550	NA	NA	NA	NA	NA	NA	NA	DD/WT	Successful	unknown	unknown
DD011	DD017	2003-06-24	2003-06-25	2003-06-26	2003-06-27	350	NA	2000-08-01	2000-08-01	2.9	2.9	NA	NA	DD/WT	Successful	unknown	unknown
HD004	DD030	2003-06-29	2003-09-10	2003-09-11	NA	554	NA	NA	2002-02-01	NA	1.41	NA	NA	DD/WT	Successful	unknown	unknown
DD014	DD007	2003-07-08	2003-07-09	2003-07-10	2003-07-12	260	NA	2000-08-01	2000-08-01	2.93	2.93	NA	NA	DD/WT	Successful	unknown	unknown
DD013	DD028	2003-07-16	2003-08-22	2003-08-23	2003-08-24	548	NA	2000-08-01	2002-02-01	2.96	1.45	NA	NA	DD/WT	Successful	unknown	unknown
DD001	DD033	2003-07-16	2003-08-06	2003-08-07	2003-08-08	360	NA	2000-08-01	2002-02-01	2.96	1.45	NA	NA	DD/WT	Successful	unknown	unknown
DD007	DD034	2003-07-25	2003-08-11	2003-08-12	2003-08-13	362	NA	2000-08-01	2002-02-01	2.98	1.48	NA	NA	DD/WT	Successful	unknown	unknown
HD006	DD004	2003-08-12	2008-08-16	2003-08-17	2003-08-18	310	NA	NA	2000-08-01	NA	3.03	NA	NA	DD/WT	Successful	unknown	unknown
DD016	DD006	2003-08-25	2003-08-28	2003-08-29	2003-08-30	410	NA	2000-08-01	2000-08-01	3.07	3.07	NA	NA	DD/WT	Successful	unknown	unknown
DD002	DD036kurti	2003-08-27	2003-08-31	2003-08-31	2003-09-02	370	NA	2000-08-01	NA	3.07	NA	NA	NA	DD/WT	Successful	unknown	unknown
DD001	HD002	2003-09-05	2003-09-07	2003-09-08	2003-09-09	240	NA	2000-08-01	NA	3.1	NA	NA	NA	DD/WT	Successful	unknown	unknown
DD015	HD006	2003-09-05	2003-09-19	2003-09-20	2003-09-21	310	NA	2000-08-01	NA	3.1	NA	NA	NA	DD/WT	Successful	unknown	unknown
DD018	DD010	2003-09-15	2003-09-18	2003-09-19	2003-09-20	176	NA	2000-08-01	2000-08-01	3.12	3.12	NA	NA	DD/WT	Successful	unknown	unknown
HD001	HD005	2003-11-01	2003-11-22	2003-11-23	NA	479	NA	NA	NA	NA	NA	NA	NA	DD/WT	Successful	unknown	unknown
DD031	DD039	2003-11-09	2003-11-10	2003-11-11	2003-11-12	450	NA	2002-02-01	2002-02-01	1.77	1.77	NA	NA	DD/WT	Successful	unknown	unknown
DD033	DD040	2003-11-11	2003-11-12	2003-11-13	2003-11-14	400	NA	2002-02-01	2002-02-01	1.78	1.78	NA	NA	DD/WT	Successful	unknown	unknown
DD018	HD004	2003-11-12	2003-11-22	2003-11-23	2003-11-24	669	NA	2000-08-01	NA	3.28	NA	NA	NA	DD/WT	Successful	unknown	unknown
DD032	DD016	2003-11-12	2003-11-13	2003-11-14	2003-11-15	540	NA	2002-02-01	2000-08-01	1.78	3.28	NA	NA	DD/WT	Successful	unknown	unknown
DD034	DD005	2003-11-15	2003-11-16	2003-11-17	2003-11-18	151	NA	2002-02-01	2000-08-01	1.79	3.29	NA	NA	DD/WT	Successful	unknown	unknown
DD038	DD042	2003-11-18	2003-11-20	2003-11-21	2003-11-21	510	NA	2002-02-01	2002-02-01	1.79	1.79	NA	NA	DD/WT	Successful	unknown	unknown
DD023	DD022	2003-11-24	2003-11-27	2003-11-28	2003-11-29	430	NA	2000-08-01	2000-08-01	3.32	3.32	NA	NA	DD/WT	Successful	unknown	unknown
DD012	DD033	2003-12-01	2003-12-02	2003-12-03	2003-12-04	410	NA	2000-08-01	2002-02-01	3.33	1.83	NA	NA	DD/WT	Successful	unknown	unknown
DD021	DD008	2003-12-03	2003-12-05	2003-12-06	2003-12-07	290	NA	2000-08-01	2000-08-01	3.34	3.34	NA	NA	DD/WT	Successful	unknown	unknown
DD001	DD036	2003-12-03	2003-12-05	2003-12-06	2003-12-07	236	NA	2000-08-01	2002-02-01	3.34	1.84	NA	NA	DD/WT	Successful	unknown	unknown
DD027	DD004	2003-12-07	2003-12-08	2003-12-09	2003-12-10	185	NA	2000-08-01	2000-08-01	3.35	3.35	NA	NA	DD/WT	Successful	unknown	unknown
DD026	DD028	2003-12-07	2003-12-09	2003-12-10	2003-12-11	408	NA	2000-08-01	2002-02-01	3.35	1.85	NA	NA	DD/WT	Successful	unknown	unknown
DD025	DD034	2003-12-08	2003-12-09	2003-12-10	2003-12-11	350	NA	2000-08-01	2002-02-01	3.35	1.85	NA	NA	DD/WT	Successful	unknown	unknown
DD002	DD029	2003-12-09	2003-12-10	2003-12-11	2003-12-12	360	NA	2000-08-01	2002-02-01	3.36	1.85	NA	NA	DD/WT	Successful	unknown	unknown
DD028	HD002	2003-12-10	2003-12-12	2003-12-13	2003-12-15	210	NA	2002-02-01	NA	1.85	NA	NA	NA	DD/WT	Successful	unknown	unknown
DD029	HD007	2004-01-06	2004-01-07	2004-01-08	2004-01-09	250	NA	2002-02-01	NA	1.93	NA	NA	NA	DD/WT	Successful	unknown	unknown
DD004	DD006	2004-01-06	2004-01-08	2004-01-09	2004-01-12	310	NA	2000-08-01	2000-08-01	3.43	3.43	NA	NA	DD/WT	Successful	unknown	unknown
DD033	DD014	2004-01-11	2004-01-14	2004-01-15	2004-01-16	300	NA	2002-02-01	2000-08-01	1.94	3.45	NA	NA	DD/WT	Successful	unknown	unknown
DD016	HD009	2004-01-13	2004-01-19	2004-01-20	2004-01-21	270	NA	2000-08-01	NA	3.45	NA	NA	NA	DD/WT	Successful	unknown	unknown
DD036	DD012	2004-01-18	2004-01-20	2004-01-22	2004-01-23	160	NA	2002-02-01	2000-08-01	1.96	3.47	NA	NA	DD/WT	Successful	unknown	unknown
DD020	DD032	2004-01-19	2004-01-20	2004-01-21	2004-01-22	725	NA	2000-08-01	2002-02-01	3.47	1.96	NA	NA	DD/WT	Successful	unknown	unknown
DD021	DD038	2004-01-19	2004-01-24	2004-01-25	2004-01-26	619	NA	2000-08-01	2002-02-01	3.47	1.96	NA	NA	DD/WT	Successful	unknown	unknown
DD027	DD004	2004-01-26	2004-01-27	2004-01-28	2004-01-29	360	NA	2000-08-01	2000-08-01	3.49	3.49	NA	NA	DD/WT	Successful	unknown	unknown
DD026	DD028	2004-02-01	2004-02-05	2004-02-06	2004-02-07	112	NA	2000-08-01	2002-02-01	3.5	2	NA	NA	DD/WT	Successful	unknown	unknown
DD037	DD043	2004-02-02	2004-02-05	2004-02-06	2004-02-07	439	NA	2002-02-01	2002-02-01	2	2	NA	NA	DD/WT	Successful	unknown	unknown
DD007	DD040	2004-02-15	2004-02-16	2004-02-17	2004-02-18	272	NA	2000-08-01	2002-02-01	3.54	2.04	NA	NA	DD/WT	Successful	unknown	unknown
DD010	DD034	2004-02-17	2004-02-18	2004-02-19	2004-02-20	414	NA	2000-08-01	2002-02-01	3.55	2.04	NA	NA	DD/WT	Successful	unknown	unknown
DD040	DD039	2004-02-18	2004-02-19	2004-02-20	2004-02-21	276	NA	2002-02-01	2002-02-01	2.05	2.05	NA	NA	DD/WT	Successful	unknown	unknown
DD042	DD026	2004-02-22	2004-02-23	2004-02-24	2004-02-25	460	NA	2002-08-02	2002-02-01	1.56	2.06	NA	NA	DD/WT	Successful	unknown	unknown
DD001	DD041	2004-02-22	2004-02-23	2004-02-24	2004-02-25	400	NA	2000-08-01	2002-02-01	3.56	2.06	NA	NA	DD/WT	Successful	unknown	unknown
DD031	DD032	2004-03-12	2004-03-15	2004-03-16	2004-03-17	583	NA	2002-02-01	2002-02-01	2.11	2.11	NA	NA	DD/WT	Successful	unknown	unknown
TG	DD044	2004-03-14	2004-03-15	2004-03-16	2004-03-17	300	NA	NA	2002-08-01	NA	1.62	NA	NA	DD/WT	Successful	unknown	unknown
DD035	DD033	2004-03-17	NA	2004-03-19	2004-03-20	210	NA	2002-02-01	2002-02-01	2.12	2.12	NA	NA	DD/WT	Successful	unknown	unknown
DD038	HD006	2004-03-21	NA	NA	2004-03-25	415	NA	2002-02-01	NA	2.13	NA	NA	NA	DD/WT	Successful	unknown	unknown
DD037	DD046	2004-03-21	NA	2004-03-23	2004-03-24	415	NA	2002-02-01	2002-08-01	2.13	1.64	NA	NA	DD/WT	Successful	unknown	unknown
DD036	DD045	2004-03-21	2004-03-23	2004-03-24	2004-03-25	590	NA	2002-02-01	2002-08-01	2.13	1.64	NA	NA	DD/WT	Successful	unknown	unknown
DD001	DD038	2004-03-22	2004-03-23	2004-03-24	2004-03-25	350	NA	2000-08-01	2002-02-01	3.64	2.14	NA	NA	DD/WT	Successful	unknown	unknown
TG	DD047	2004-04-16	2004-04-19	2004-04-20	2004-04-21	430	NA	NA	2002-08-01	NA	1.71	NA	NA	DD/WT	Successful	unknown	unknown
DD034	DD005	2004-04-18	2004-04-19	2004-04-20	2004-04-20	234	NA	2002-02-01	2000-08-01	2.21	3.72	NA	NA	DD/WT	Successful	unknown	unknown
DD050	DD006	2004-04-19	NA	NA	2004-04-20	350	NA	2002-08-02	2000-08-01	1.72	3.72	NA	NA	DD/WT	Successful	unknown	unknown
DD051	DD050	2004-04-19	NA	NA	2004-04-20	350	NA	2002-08-02	2002-08-01	1.72	1.72	NA	NA	DD/WT	Successful	unknown	unknown
DD054	DD006	2004-04-25	2004-04-26	2004-04-27	2004-04-27	430	NA	2002-08-02	2000-08-01	1.73	3.73	NA	NA	DD/WT	Successful	unknown	unknown
DD055	DD051	2004-04-26	2004-04-28	2004-04-29	2004-04-30	465	NA	2002-08-02	2002-08-01	1.73	1.74	NA	NA	DD/WT	Successful	unknown	unknown
DD010	DD056	2004-05-02	2004-05-05	2004-05-06	2005-05-07	318	NA	2000-08-01	2002-08-01	3.75	1.75	NA	NA	DD/WT	Successful	unknown	unknown
DD011	DD057	2004-05-02	2004-05-05	2004-05-06	2005-05-07	423	NA	2000-08-01	2002-08-01	3.75	1.75	NA	NA	DD/WT	Successful	unknown	unknown
DD053	DD058	2004-05-02	2004-05-05	2004-05-06	2005-05-07	186	NA	2002-08-02	2002-08-01	1.75	1.75	NA	NA	DD/WT	Successful	unknown	unknown
DD018	DD053	2004-05-09	2004-05-10	2004-05-11	2004-05-12	181	NA	2000-08-01	2002-08-01	3.77	1.77	NA	NA	DD/WT	Successful	unknown	unknown
DD056	DD055	2004-05-09	2004-05-10	2004-05-11	2004-05-12	282	NA	2002-08-02	2002-08-01	1.77	1.77	NA	NA	DD/WT	Successful	unknown	unknown
DD025	DD028	2004-05-11	2004-05-13	2005-05-14	2005-05-15	218	NA	2000-08-01	2002-02-01	3.78	2.27	NA	NA	DD/WT	Successful	unknown	unknown
DD035	DD033	2004-05-16	2004-05-17	2004-05-18	2004-05-19	350	NA	2002-02-01	2002-02-01	2.29	2.29	NA	NA	DD/WT	Successful	unknown	unknown
DD038	DD032	2004-05-23	2004-05-24	2004-05-25	2004-05-26	320	NA	2002-02-01	2002-02-01	2.31	2.31	NA	NA	DD/WT	Successful	unknown	unknown
DD041	DD034	2004-06-13	2004-06-15	2004-05-15	2004-05-17	352	NA	2002-08-02	2002-02-01	1.87	2.36	NA	NA	DD/WT	Successful	unknown	unknown
DD044	DD045	2004-06-13	2004-06-16	2004-06-17	2004-06-18	397	NA	2002-08-02	2002-08-01	1.87	1.87	NA	NA	DD/WT	Successful	unknown	unknown
DD001	HD006	2004-06-14	2004-06-17	2004-06-18	2004-06-19	321	NA	2000-08-01	NA	3.87	NA	NA	NA	DD/WT	Successful	unknown	unknown
DD002	DD062	2004-06-14	2004-06-15	2004-06-16	2004-06-18	217	NA	2000-08-01	2003-01-01	3.87	1.45	NA	NA	DD/WT	Successful	unknown	unknown
DD045	DD039	2004-06-16	2004-06-17	2004-06-18	2004-06-19	239	NA	2002-08-02	2002-02-01	1.87	2.37	NA	NA	DD/WT	Successful	unknown	unknown
DD047	DD047	2004-06-22	2004-06-23	2004-06-24	2004-06-25	483	NA	2002-08-02	2002-08-01	1.89	1.89	NA	NA	DD/WT	Successful	unknown	unknown
DD046	DD061	2004-06-22	2004-06-24	2004-06-25	2004-06-26	210	NA	2002-08-02	2003-01-01	1.89	1.47	NA	NA	DD/WT	Successful	unknown	unknown
DD055	DD030	2004-08-31	2004-08-31	2004-09-01	2004-09-02	430	NA	2002-08-02	2002-02-01	2.08	2.58	NA	NA	DD/WT	Successful	unknown	unknown
DD050	DD034	2004-08-11	2004-08-13	2004-08-14	2004-08-15	350	NA	2002-08-02	2002-02-01	2.03	2.53	NA	NA	DD/WT	Successful	unknown	unknown
DD056	DD005	2004-08-11	2004-08-13	2004-08-14	2004-08-15	300	NA	2002-08-02	2000-08-01	2.03	4.03	NA	NA	DD/WT	Successful	unknown	unknown
TG	DD006	2004-08-11	2004-08-13	2004-08-14	2004-08-15	200	NA	NA	2000-08-01	NA	4.03	NA	NA	DD/WT	Successful	unknown	unknown
DD048	DD022	2004-08-11	NA	NA	2004-08-14	250	NA	2002-08-02	2000-08-01	2.03	4.03	NA	NA	DD/WT	Successful	unknown	unknown
DD054	DD047	2004-08-11	2004-08-12	2004-08-13	2004-08-14	400	NA	2002-08-02	2002-08-01	2.03	2.03	NA	NA	DD/WT	Successful	unknown	unknown
DD057	DD051	2004-08-22	2004-08-25	2004-08-26	2004-08-27	467	NA	2002-08-02	2002-08-01	2.06	2.06	NA	NA	DD/WT	Successful	unknown	unknown
DD058	DD052	2004-08-22	2004-09-02	2004-09-03	2004-09-04	300	NA	2003-01-01	2002-08-01	1.64	2.06	NA	NA	DD/WT	Successful	unknown	unknown
DD059	DD053	2004-08-22	2004-08-23	2004-08-24	2004-08-25	330	NA	2003-01-01	2002-08-01	1.64	2.06	NA	NA	DD/WT	Successful	unknown	unknown
DD060	DD054	2004-08-30	2004-09-01	2004-09-02	2004-09-01	300	NA	2003-01-01	2002-08-01	1.66	2.08	NA	NA	DD/WT	Successful	unknown	unknown
DD061	DD055	2004-08-30	2004-08-31	2004-09-01	2004-09-02	410	NA	2003-01-01	2002-08-01	1.66	2.08	NA	NA	DD/WT	Successful	unknown	unknown
DD032	DD049	2004-09-11	2004-09-12	2004-09-13	2004-09-14	330	NA	2002-02-01	2002-08-01	2.61	2.12	NA	NA	DD/WT	Successful	unknown	unknown
DD062	DD057	2004-09-12	2004-09-16	2004-09-17	2004-09-18	495	NA	2003-01-01	2002-08-01	1.7	2.12	NA	NA	DD/WT	Successful	unknown	unknown
DD063	DD058	2004-09-12	2004-09-13	2004-09-14	2004-09-15	470	NA	2003-01-01	2002-08-01	1.7	2.12	NA	NA	DD/WT	Successful	unknown	unknown
DD002	DD028	2004-10-10	NA	2004-10-14	2004-10-15	410	NA	2000-08-01	2002-02-01	4.19	2.69	NA	NA	DD/WT	Successful	unknown	unknown
DD011	DD040	2004-10-10	2004-10-11	2004-10-12	2004-10-13	320	NA	2000-08-01	2002-02-01	4.19	2.69	NA	NA	DD/WT	Successful	unknown	unknown
DD010	DD038	2004-10-31	2004-11-03	2004-11-04	2004-11-05	350	NA	2000-08-01	2002-02-01	4.25	2.75	NA	NA	DD/WT	Successful	unknown	unknown
DD024	DD044	2004-11-01	2004-11-03	2004-11-04	2004-11-05	382	NA	2000-08-01	2002-08-01	4.25	2.25	NA	NA	DD/WT	Successful	unknown	unknown
DD021	DD045	2004-11-01	2004-11-03	2004-11-04	2004-11-05	620	NA	2000-08-01	2002-08-01	4.25	2.25	NA	NA	DD/WT	Successful	unknown	unknown
DD032	DD053	2004-11-09	2004-11-10	2004-11-11	2004-11-12	400	NA	2002-02-01	2002-08-01	2.77	2.28	NA	NA	DD/WT	Successful	unknown	unknown
DD033	DD054	2004-11-09	2004-11-11	2004-11-12	2004-11-13	350	NA	2002-02-01	2002-08-01	2.77	2.28	NA	NA	DD/WT	Successful	unknown	unknown
DD035	DD055	2004-11-09	2004-11-11	2004-11-12	2004-11-13	600	NA	2002-02-01	2002-08-01	2.77	2.28	NA	NA	DD/WT	Successful	unknown	unknown
DD038	DD056	2004-11-14	2004-11-15	2004-11-16	2004-11-17	372	NA	2002-02-01	2002-08-01	2.79	2.29	NA	NA	DD/WT	Successful	unknown	unknown
DD040	DD058	2004-11-21	2004-11-23	2004-11-23	2004-11-24	450	NA	2002-02-01	2002-08-01	2.81	2.31	NA	NA	DD/WT	Successful	unknown	unknown
DD043	DD060	2004-11-21	2004-11-23	2004-11-24	2004-11-25	260	NA	2002-08-02	2003-01-01	2.31	1.89	NA	NA	DD/WT	Successful	unknown	unknown
DD044	DD061	2004-11-21	2004-11-22	2004-11-23	2004-11-25	310	NA	2002-08-02	2003-01-01	2.31	1.89	NA	NA	DD/WT	Successful	unknown	unknown
DD049	DD036kurti	2004-11-28	2004-11-29	2004-11-30	2004-12-01	340	NA	2002-08-02	NA	2.33	NA	NA	NA	DD/WT	Successful	unknown	unknown
DD051	DD063	2004-11-28	2004-11-30	2004-12-01	2004-12-02	410	NA	2002-08-02	2002-12-09	2.33	1.97	NA	NA	DD/WT	Successful	unknown	unknown
TG	DD051	2005-06-10	2005-06-24	2005-06-24	2005-06-25	361	NA	NA	2002-08-01	NA	2.86	NA	NA	DD/WT	Successful	unknown	unknown
DD045	TG	2005-06-24	2005-06-29	2005-06-30	2005-07-01	300	NA	2002-08-02	NA	2.9	NA	NA	NA	Female TG	Successful	unknown	unknown
DD019	DD019	2005-07-01	NA	2005-07-25	2005-07-26	260	NA	2000-08-01	2000-08-01	4.92	4.92	NA	NA	DD/WT	Successful	unknown	unknown
DD021	DD072	2005-07-18	2005-07-21	2005-07-22	2005-07-23	220	NA	2000-08-01	2002-12-09	4.96	2.61	NA	NA	DD/WT	Successful	unknown	unknown
DD031	DD075	2005-07-25	2007-07-26	2005-07-27	2005-07-28	226	NA	2002-02-01	2002-12-09	3.48	2.63	NA	NA	DD/WT	Successful	unknown	unknown
DD054	TG	2005-08-04	2005-08-07	2005-08-08	2005-08-09	300	NA	2002-08-02	NA	3.01	NA	NA	NA	Female TG	Successful	unknown	unknown
DD053	TG	2005-08-04	2005-08-07	2005-08-08	2005-08-09	230	NA	2002-08-02	NA	3.01	NA	NA	NA	Female TG	Successful	unknown	unknown
DD052	TG	2005-08-04	2005-08-06	2005-08-08	2005-08-09	470	NA	2002-08-02	NA	3.01	NA	NA	NA	Female TG	Successful	unknown	unknown
DD042	DD050	2005-08-08	2005-08-09	2005-08-09	2005-08-11	300	NA	2002-08-02	2002-08-01	3.02	3.02	NA	NA	DD/WT	Successful	unknown	unknown
DD047	DD055	2005-08-08	2005-08-09	2005-08-10	2005-08-11	290	NA	2002-08-02	2002-08-01	3.02	3.02	NA	NA	DD/WT	Successful	unknown	unknown
DD052	DD043	2005-08-15	2005-08-18	2005-08-18	2005-08-19	80	NA	2002-08-02	2002-02-01	3.04	3.54	NA	NA	DD/WT	Successful	unknown	unknown
DD011	DD036kurti	2005-10-04	2005-10-05	2005-10-06	2005-10-07	200	NA	2000-08-01	NA	5.18	NA	NA	NA	DD/WT	Successful	unknown	unknown
DD001	DD049	2005-10-04	2005-10-05	2005-10-06	2005-10-07	600	NA	2000-08-01	2002-08-01	5.18	3.18	NA	NA	DD/WT	Successful	unknown	unknown
DD055	DD030	2005-10-08	2005-10-09	2005-10-09	2005-10-10	400	NA	2002-08-02	2002-02-01	3.19	3.68	NA	NA	DD/WT	Successful	unknown	unknown
DD016	DD039	2005-10-10	2005-10-12	2005-10-12	2005-10-13	139	NA	2000-08-01	2002-02-01	5.19	3.69	NA	NA	DD/WT	Successful	unknown	unknown
DD018	DD040	2005-10-10	2005-10-12	2005-10-12	2005-10-13	120	NA	2000-08-01	2002-02-01	5.19	3.69	NA	NA	DD/WT	Successful	unknown	unknown
DD031	DD046	2005-10-24	2005-10-25	2005-10-26	2005-10-27	327	NA	2002-02-01	2002-08-01	3.73	3.23	NA	NA	DD/WT	Successful	unknown	unknown
DD035	DD051	2005-10-31	2005-11-02	2005-11-03	2005-11-04	300	NA	2002-02-01	2002-08-01	3.75	3.25	NA	NA	DD/WT	Successful	unknown	unknown
DD036	DD045	2005-11-07	2005-11-10	2005-11-10	2005-11-11	410	NA	2002-02-01	2002-08-01	3.77	3.27	NA	NA	DD/WT	Successful	unknown	unknown
DD036	TG	2007-07-26	2005-07-27	2007-07-28	2005-07-29	330	NA	2002-02-01	NA	5.48	NA	NA	NA	Female TG	Successful	unknown	unknown
DD062	TG	2009-08-11	2009-08-12	2009-08-12	NA	200	NA	2003-01-01	NA	6.61	NA	NA	NA	Female TG	Successful	high	high
DD108	TG	2009-11-10	2009-11-12	2009-11-13	NA	180	NA	2008-04-10	NA	1.59	NA	NA	NA	Female TG	Successful	high	high
DD060	TG	2009-11-11	2009-11-12	2009-11-13	NA	400	NA	2003-01-01	NA	6.87	NA	NA	NA	Female TG	Successful	high	high
DD081	TG	2009-11-11	2009-11-11	2009-11-12	NA	50	NA	2005-10-31	NA	4.03	NA	NA	NA	Female TG	Successful	unknown	unknown
TG	TG	2010-01-04	NA	NA	2010-01-07	NA	NA	NA	NA	NA	NA	NA	NA	TG	Unsuccessful	no eggs	no sperm & eggs
DD049	TG	2010-01-04	NA	NA	2010-01-07	NA	NA	2002-08-02	NA	7.43	NA	NA	NA	Female TG	Unsuccessful	no eggs	no sperm & eggs
DD058	TG	2010-01-04	NA	NA	2010-01-07	NA	NA	2003-01-01	NA	7.01	NA	NA	NA	Female TG	Unsuccessful	no eggs	no sperm & eggs
TG	TG	2010-01-05	NA	NA	2010-01-07	NA	NA	NA	NA	NA	NA	NA	NA	TG	Unsuccessful	no eggs	no sperm & eggs
DD105	TG	2010-01-05	2010-01-06	2010-01-07	NA	NA	NA	2008-02-27	NA	1.86	NA	NA	NA	Female TG	Successful	high	high
TG	TG	2010-01-05	NA	NA	2010-01-07	NA	NA	NA	NA	NA	NA	NA	NA	TG	Unsuccessful	no eggs	no sperm & eggs
TG	TG	2010-01-05	2010-01-08	2010-01-10	NA	NA	NA	NA	NA	NA	NA	NA	NA	TG	Successful	no eggs	no eggs
DD067	TG	2010-01-05	NA	NA	2010-01-07	NA	NA	2003-12-09	NA	6.08	NA	NA	NA	Female TG	Unsuccessful	no eggs	no sperm & eggs
DD088	TG	2010-01-05	NA	NA	2010-01-07	NA	NA	2007-02-01	NA	2.93	NA	NA	NA	Female TG	Unsuccessful	no eggs	no sperm & eggs
TG	TG	2010-01-05	2010-01-06	NA	2010-01-07	NA	NA	NA	NA	NA	NA	NA	NA	TG	Only sperm	no eggs	no eggs
TG	TG	2010-01-05	2010-01-06	2010-01-07	NA	500	NA	NA	NA	NA	NA	NA	NA	TG	Successful	high	high
DD073	TG	2010-01-05	2010-01-08	2010-01-09	NA	NA	NA	2005-10-31	NA	4.18	NA	NA	NA	Female TG	Successful	high	high
DD088	TG	2010-01-07	2010-01-08	2010-01-08	NA	NA	NA	2007-02-01	NA	2.93	NA	NA	NA	Female TG	Successful	high	high
DD107	TG	2010-01-07	2010-01-07	2010-01-08	NA	NA	NA	2008-04-10	NA	1.75	NA	NA	NA	Female TG	Successful	high	high
TG	TG	2010-01-08	2010-01-10	2010-01-11	NA	NA	NA	NA	NA	NA	NA	NA	NA	TG	Successful	high	high
DD112	TG	2010-01-12	NA	NA	2011-01-13	NA	NA	2008-02-27	NA	1.88	NA	NA	NA	Female TG	Unsuccessful	no eggs	no sperm & eggs
DD081	TG	2010-01-13	NA	NA	NA	NA	NA	2005-10-31	NA	4.21	NA	NA	NA	Female TG	Unsuccessful	no eggs	no sperm & eggs
DD082	TG	2010-01-13	NA	NA	NA	NA	NA	2005-10-31	NA	4.21	NA	NA	NA	Female TG	Unsuccessful	no eggs	no sperm & eggs
TG	TG	2010-01-13	2010-01-15	2010-01-16	NA	NA	NA	NA	NA	NA	NA	NA	NA	TG	Successful	high	high
TG	TG	2010-01-13	NA	2010-01-14	NA	NA	NA	NA	NA	NA	NA	NA	NA	TG	Successful	high	high
TG	TG	2010-01-13	NA	2010-01-15	NA	NA	NA	NA	NA	NA	NA	NA	NA	TG	Successful	high	high
DD094	TG	2010-01-17	NA	NA	2010-01-18	NA	NA	2008-04-10	NA	1.77	NA	NA	NA	Female TG	Unsuccessful	no eggs	no sperm & eggs
TG	TG	2010-01-17	2010-01-18	2010-01-18	NA	NA	NA	NA	NA	NA	NA	NA	NA	TG	Successful	high	high
DD102	TG	2010-01-17	NA	NA	2011-01-19	NA	NA	2008-01-11	NA	2.02	NA	NA	NA	Female TG	Unsuccessful	no eggs	no sperm & eggs
DD110	TG	2010-01-18	2010-01-20	2010-01-21	NA	NA	NA	2008-02-27	NA	1.89	NA	NA	NA	Female TG	Successful	high	high
TG	TG	2010-01-19	NA	NA	2010-01-22	NA	NA	NA	NA	NA	NA	NA	NA	TG	Unsuccessful	no eggs	no sperm & eggs
TG	TG	2010-01-19	2010-01-20	2010-01-21	NA	NA	NA	NA	NA	NA	NA	NA	NA	TG	Successful	high	high
TG	DD192	2010-01-21	2010-01-22	2010-01-23	NA	NA	NA	NA	2008-04-10	NA	1.78	NA	NA	Male TG	Successful	high	high
DD097	TG	2010-01-24	2010-01-25	2010-01-25	NA	NA	NA	2007-10-23	NA	2.26	NA	NA	NA	Female TG	Successful	high	high
DD098	TG	2010-01-24	2010-01-27	2010-01-28	NA	NA	NA	2007-10-23	NA	2.26	NA	NA	NA	Female TG	Successful	high	high
DD099	TG	2010-01-25	2010-01-27	NA	2010-01-29	NA	NA	2007-08-27	NA	2.42	NA	NA	NA	Female TG	Only sperm	no eggs	no eggs
DD095	TG	2010-01-25	2010-01-25	2010-01-26	NA	NA	NA	2008-04-10	NA	1.79	NA	NA	NA	Female TG	Successful	high	high
DD101	TG	2010-01-26	2010-01-27	2010-01-28	NA	NA	NA	2008-04-10	NA	1.8	NA	NA	NA	Female TG	Successful	high	high
DD102	TG	2010-01-26	2010-01-28	2010-01-29	NA	NA	NA	2008-01-11	NA	2.04	NA	NA	NA	Female TG	Successful	high	high
DD100	TG	2010-01-26	2010-01-27	2010-01-27	NA	NA	NA	2008-01-11	NA	2.04	NA	NA	NA	Female TG	Successful	high	high
TG	TG	2010-01-31	NA	NA	2010-02-05	NA	NA	NA	NA	NA	NA	NA	NA	TG	Unsuccessful	no eggs	no sperm & eggs
DD103	TG	2010-01-31	2010-02-01	2010-02-02	NA	NA	NA	2008-01-11	NA	2.06	NA	NA	NA	Female TG	Successful	high	high
TG	TG	2010-02-01	2010-02-02	2010-02-03	NA	NA	NA	NA	NA	NA	NA	NA	NA	TG	Successful	high	high
DD104	TG	2010-02-01	2010-02-02	NA	2010-02-05	NA	NA	2008-02-27	NA	1.93	NA	NA	NA	Female TG	Only sperm	no eggs	no eggs
NA	TG	2010-02-02	2010-02-04	2010-02-05	NA	NA	NA	2020-12-15	NA	NA	NA	NA	NA	TG	Successful	high	high
TG	TG	2010-02-02	2010-02-03	2010-02-04	NA	NA	NA	NA	NA	NA	NA	NA	NA	TG	Successful	high	high
TG	TG	2010-02-02	2010-02-03	2010-02-04	NA	NA	NA	NA	NA	NA	NA	NA	NA	TG	Successful	high	high
DD105	TG	2010-02-03	2010-02-04	2010-02-05	NA	NA	NA	2008-02-27	NA	1.94	NA	NA	NA	Female TG	Successful	moderate-to-poor	moderate-to-poor
TG	TG	2010-02-04	2010-02-05	2010-02-05	NA	NA	NA	NA	NA	NA	NA	NA	NA	TG	Successful	high	high
DD105	TG	2010-02-09	2010-02-10	2010-02-11	NA	320	NA	2008-02-27	NA	1.95	NA	NA	NA	Female TG	Successful	high	high
DD111	TG	2010-02-09	NA	NA	2010-02-10	NA	NA	2008-02-27	NA	1.95	NA	NA	NA	Female TG	Unsuccessful	no eggs	no sperm & eggs
DD108	TG	2010-02-09	NA	NA	2010-02-10	NA	NA	2008-04-10	NA	1.84	NA	NA	NA	Female TG	Unsuccessful	no eggs	no sperm & eggs
DD109	TG	2010-02-09	NA	NA	2010-02-10	NA	NA	2008-04-10	NA	1.84	NA	NA	NA	Female TG	Unsuccessful	no eggs	no sperm & eggs
DD110	TG	2010-02-09	NA	NA	2010-02-10	NA	NA	2008-02-27	NA	1.95	NA	NA	NA	Female TG	Unsuccessful	no eggs	no sperm & eggs
DD097	TG	2010-02-10	NA	NA	2010-02-12	NA	NA	2007-10-23	NA	2.3	NA	NA	NA	Female TG	Unsuccessful	no eggs	no sperm & eggs
DD102	TG	2010-02-10	2010-02-10	2010-02-11	NA	NA	NA	2008-01-11	NA	2.08	NA	NA	NA	Female TG	Successful	moderate-to-poor	moderate-to-poor
TG	TG	2010-02-10	2010-02-12	2010-02-15	NA	NA	NA	NA	NA	NA	NA	NA	NA	TG	Successful	high	high
DD112	TG	2010-02-10	2010-02-10	2010-02-11	NA	NA	NA	2008-02-27	NA	1.96	NA	NA	NA	Female TG	Successful	moderate-to-poor	moderate-to-poor
DD108	TG	2010-02-21	2010-02-22	2010-02-23	NA	400	NA	2008-04-10	NA	1.87	NA	NA	NA	Female TG	Successful	unknown	unknown
DD109	TG	2010-02-21	NA	NA	2010-02-25	NA	NA	2008-04-10	NA	1.87	NA	NA	NA	Female TG	Unsuccessful	no eggs	no sperm & eggs
DD105	TG	2010-02-22	2010-02-23	2010-02-24	NA	240	NA	2008-02-27	NA	1.99	NA	NA	NA	Female TG	Successful	unknown	unknown
DD123	TG	2010-02-22	2010-02-23	2010-02-25	NA	NA	NA	2008-12-12	NA	1.2	NA	NA	NA	Female TG	Successful	unknown	unknown
DD124	TG	2010-02-22	2010-02-23	NA	2010-03-02	NA	NA	2008-12-12	NA	1.2	NA	NA	NA	Female TG	Only sperm	no eggs	no eggs
TG	TG	2010-02-22	NA	NA	2010-03-02	NA	NA	NA	NA	NA	NA	NA	NA	TG	Unsuccessful	no eggs	no sperm & eggs
DD110	TG	2010-02-22	NA	NA	2010-02-26	NA	NA	2008-02-27	NA	1.99	NA	NA	NA	Female TG	Unsuccessful	no eggs	no sperm & eggs
DD102	TG	2010-02-23	NA	NA	2010-03-01	NA	NA	2008-01-11	NA	2.12	NA	NA	NA	Female TG	Unsuccessful	no eggs	no sperm & eggs
DD047	TG	2010-02-23	NA	NA	2010-03-01	NA	NA	2002-08-02	NA	7.57	NA	NA	NA	Female TG	Unsuccessful	no eggs	no sperm & eggs
DD112	TG	2010-02-24	NA	NA	2010-02-26	NA	NA	2008-02-27	NA	1.99	NA	NA	NA	Female TG	Unsuccessful	no eggs	no sperm & eggs
DD125	TG	2010-02-24	2010-02-25	2010-02-25	NA	300	NA	2008-12-12	NA	1.2	NA	NA	NA	Female TG	Successful	high	high
TG	TG	2010-02-24	NA	NA	2010-03-01	NA	NA	NA	NA	NA	NA	NA	NA	TG	Unsuccessful	no eggs	no sperm & eggs
TG	TG	2010-02-25	NA	NA	2010-03-02	NA	NA	NA	NA	NA	NA	NA	NA	TG	Unsuccessful	no eggs	no sperm & eggs
DD049	TG	2010-02-28	2010-02-28	NA	2010-03-04	NA	NA	2002-08-02	NA	7.58	NA	NA	NA	Female TG	Only sperm	no eggs	no eggs
DD058	TG	2010-02-28	2010-02-28	NA	2010-03-04	NA	NA	2003-01-01	NA	7.16	NA	NA	NA	Female TG	Only sperm	no eggs	no eggs
DD073	TG	2010-03-01	NA	NA	2010-03-02	NA	NA	2005-10-31	NA	4.33	NA	NA	NA	Female TG	Unsuccessful	no eggs	no sperm & eggs
DD067	TG	2010-03-01	2010-03-02	2010-03-03	NA	NA	NA	2003-12-09	NA	6.23	NA	NA	NA	Female TG	Successful	high	high
DD062	TG	2010-03-01	2010-03-02	2010-03-02	NA	NA	NA	2003-01-01	NA	7.17	NA	NA	NA	Female TG	Successful	high	high
DD060	TG	2010-03-01	2010-03-02	2010-03-02	NA	NA	NA	2003-01-01	NA	7.17	NA	NA	NA	Female TG	Successful	moderate-to-poor	moderate-to-poor
TG	TG	2010-03-01	2010-03-02	2010-03-03	NA	NA	NA	NA	NA	NA	NA	NA	NA	TG	Successful	high	high
DD104	TG	2010-03-01	2010-03-02	2010-03-02	NA	NA	NA	2008-02-27	NA	2.01	NA	NA	NA	Female TG	Successful	high	high
TG	TG	2010-03-01	2010-03-02	2010-03-03	NA	NA	NA	NA	NA	NA	NA	NA	NA	TG	Successful	high	high
TG	TG	2010-03-03	NA	NA	2010-04-19	NA	NA	NA	NA	NA	NA	NA	NA	TG	Successful	high	high
DD124	TG	2010-03-03	NA	NA	2010-03-05	NA	NA	2008-12-12	NA	1.22	NA	NA	NA	Female TG	Unsuccessful	no eggs	no sperm & eggs
DD071	TG	2010-03-03	2010-03-04	2010-03-05	NA	NA	NA	2005-10-31	NA	4.34	NA	NA	NA	Female TG	Successful	moderate-to-poor	moderate-to-poor
DD081	TG	2010-03-03	2010-03-04	2010-03-05	NA	NA	NA	2005-10-31	NA	4.34	NA	NA	NA	Female TG	Successful	high	high
DD082	TG	2010-03-07	2010-03-08	2010-03-08	NA	NA	NA	2005-10-31	NA	4.35	NA	NA	NA	Female TG	Successful	high	high
DD087	TG	2010-03-07	2010-03-08	2010-03-09	NA	NA	NA	2007-02-01	NA	3.1	NA	NA	NA	Female TG	Successful	high	high
DD073	TG	2010-03-08	2010-03-12	2010-03-13	NA	NA	NA	2005-10-31	NA	4.35	NA	NA	NA	Female TG	Successful	high	high
DD093	TG	2010-03-08	2010-03-09	2010-03-10	NA	NA	NA	2007-06-15	NA	2.73	NA	NA	NA	Female TG	Successful	high	high
DD088	DD144	2010-03-08	2010-03-09	2010-03-10	NA	NA	NA	2007-02-01	2007-06-15	3.1	2.73	NA	NA	DD/WT	Successful	high	high
DD089	DD224	2010-03-08	2010-03-09	2010-03-10	NA	NA	NA	2007-06-15	2008-12-12	2.73	1.24	NA	NA	DD/WT	Successful	moderate-to-poor	moderate-to-poor
DD094	DD145	2010-03-09	2010-03-10	2010-03-11	NA	NA	NA	2008-04-10	2007-06-22	1.91	2.72	NA	NA	DD/WT	Successful	high	high
DD095	DD146	2010-03-09	NA	NA	2010-03-10	NA	NA	2008-04-10	2007-06-22	1.91	2.72	NA	NA	DD/WT	Unsuccessful	no eggs	no sperm & eggs
DD095	DD146	2010-03-14	2010-03-17	2010-03-18	NA	NA	NA	2008-04-10	2007-06-22	1.93	2.73	NA	NA	DD/WT	Successful	high	high
DD096	DD147	2010-03-14	NA	NA	2010-03-18	NA	NA	2008-04-10	2007-06-22	1.93	2.73	NA	NA	DD/WT	Unsuccessful	no eggs	no sperm & eggs
DD097	DD148	2010-03-15	NA	NA	2010-03-18	NA	NA	2007-10-23	2007-06-22	2.39	2.73	NA	NA	DD/WT	Unsuccessful	no eggs	no sperm & eggs
DD098	DD149	2010-03-15	NA	2010-03-17	NA	NA	NA	2007-10-23	2007-06-22	2.39	2.73	NA	NA	DD/WT	Successful	unknown	unknown
DD099	DD181	2010-03-15	2010-03-16	2010-03-17	NA	NA	NA	2007-08-27	2008-04-10	2.55	1.93	NA	NA	DD/WT	Successful	high	high
DD101	DD152	2010-03-17	2010-03-18	2010-03-19	NA	NA	NA	2008-04-10	2007-08-27	1.93	2.56	NA	NA	DD/WT	Successful	high	high
DD100	DD153	2010-03-17	2010-03-17	2010-03-18	NA	NA	NA	2008-01-11	2007-08-27	2.18	2.56	NA	NA	DD/WT	Successful	high	high
DD102	DD147	2010-03-21	2010-03-22	2010-03-22	NA	250	NA	2008-01-11	2007-06-22	2.19	2.75	NA	NA	DD/WT	Successful	high	high
DD103	DD154	2010-03-21	2010-03-23	2010-03-24	NA	NA	NA	2008-01-11	2007-10-23	2.19	2.41	NA	NA	DD/WT	Successful	high	high
DD096	DD155	2010-03-22	2010-03-22	2010-03-23	NA	NA	NA	2008-04-10	2007-10-23	1.95	2.41	NA	NA	DD/WT	Successful	moderate-to-poor	moderate-to-poor
DD097	DD156	2010-03-22	2010-03-22	2010-03-23	NA	NA	NA	2007-10-23	2007-10-23	2.41	2.41	NA	NA	DD/WT	Successful	moderate-to-poor	moderate-to-poor
DD098	DD143	2010-03-23	NA	NA	2010-03-25	NA	NA	2007-10-23	2007-06-15	2.42	2.77	NA	NA	DD/WT	Unsuccessful	no eggs	no sperm & eggs
DD104	DD148	2010-03-23	NA	NA	2010-03-25	NA	NA	2008-02-27	2007-06-22	2.07	2.75	NA	NA	DD/WT	Unsuccessful	no eggs	no sperm & eggs
TG	TG	2010-03-25	NA	NA	2010-03-30	NA	NA	NA	NA	NA	NA	NA	NA	TG	Unsuccessful	no eggs	no sperm & eggs
TG	TG	2010-03-25	2010-03-28	2010-03-29	NA	NA	NA	NA	NA	NA	NA	NA	NA	TG	Successful	moderate-to-poor	moderate-to-poor
TG	TG	2010-03-26	2010-03-29	2010-03-31	NA	NA	NA	NA	NA	NA	NA	NA	NA	TG	Successful	high	high
TG	TG	2010-03-29	2010-03-30	NA	2010-04-07	NA	NA	NA	NA	NA	NA	NA	NA	TG	Only sperm	no eggs	no eggs
NA	DD235	2010-03-29	NA	NA	NA	NA	NA	2020-12-15	2008-12-12	NA	1.29	NA	NA	DD/WT	Unsuccessful	no eggs	no sperm & eggs
NA	DD237	2010-03-29	NA	NA	2010-03-30	NA	NA	2020-12-15	2008-12-12	NA	1.29	NA	NA	DD/WT	Successful	high	high
TG	TG	2010-04-02	NA	NA	2010-04-03	NA	NA	NA	NA	NA	NA	NA	NA	TG	Unsuccessful	no eggs	no sperm & eggs
TG	TG	2010-04-03	NA	NA	2010-04-07	NA	NA	NA	NA	NA	NA	NA	NA	TG	Unsuccessful	no eggs	no sperm & eggs
TG	TG	2010-04-03	2010-04-03	NA	2010-04-05	NA	NA	NA	NA	NA	NA	NA	NA	TG	Only sperm	no eggs	no eggs
TG	TG	2010-04-03	NA	NA	2010-04-05	NA	NA	NA	NA	NA	NA	NA	NA	TG	Unsuccessful	no eggs	no sperm & eggs
DD073	TG	2010-04-05	NA	NA	2010-04-07	NA	NA	2005-10-31	NA	4.43	NA	NA	NA	Female TG	Unsuccessful	no eggs	no sperm & eggs
TG	TG	2010-04-05	NA	NA	2010-04-06	NA	NA	NA	NA	NA	NA	NA	NA	TG	Unsuccessful	no eggs	no sperm & eggs
TG	DD183	2010-04-05	NA	NA	2010-04-07	NA	NA	NA	2008-04-10	NA	1.99	NA	NA	Male TG	Unsuccessful	no eggs	no sperm & eggs
NA	DD236	2010-04-05	NA	NA	2010-04-06	NA	NA	2020-12-15	2008-12-12	NA	1.31	NA	NA	DD/WT	Successful	high	high
NA	DD238	2010-04-05	NA	NA	2010-04-06	NA	NA	2020-12-15	2008-12-12	NA	1.31	NA	NA	DD/WT	Successful	high	high
TG	DD185	2010-04-05	2010-04-06	2010-04-07	NA	NA	NA	NA	2008-02-27	NA	2.1	NA	NA	Male TG	Successful	high	high
TG	TG	2010-04-06	2010-04-06	2010-04-07	NA	NA	NA	NA	NA	NA	NA	NA	NA	TG	Successful	moderate-to-poor	moderate-to-poor
TG	TG	2010-04-06	NA	NA	2010-04-07	NA	NA	NA	NA	NA	NA	NA	NA	TG	Unsuccessful	no eggs	no sperm & eggs
TG	DD157	2010-04-06	2010-04-08	2010-04-10	NA	NA	NA	NA	2007-10-23	NA	2.45	NA	NA	Male TG	Successful	unknown	unknown
TG	DD157	2010-04-06	2010-04-08	2010-04-10	NA	NA	NA	NA	2007-10-23	NA	2.45	NA	NA	Male TG	Successful	moderate-to-poor	moderate-to-poor
TG	DD158	2010-04-06	NA	NA	2010-04-08	NA	NA	NA	2007-10-23	NA	2.45	NA	NA	Male TG	Unsuccessful	no eggs	no sperm & eggs
NA	DD239	2010-04-06	NA	NA	2010-04-07	NA	NA	2020-12-15	2008-12-12	NA	1.32	NA	NA	DD/WT	Successful	high	high
NA	DD240	2010-04-06	NA	NA	2010-04-07	NA	NA	2020-12-15	2008-12-12	NA	1.32	NA	NA	DD/WT	Successful	high	high
NA	DD243	2010-04-07	NA	NA	NA	NA	NA	2020-12-15	2008-12-12	NA	1.32	NA	NA	DD/WT	Successful	high	high
NA	DD244	2010-04-07	NA	NA	2010-04-09	NA	NA	2020-12-15	2009-04-09	NA	0.99	NA	NA	DD/WT	Successful	high	high
DD047	TG	2010-04-08	NA	NA	2010-04-20	NA	NA	2002-08-02	NA	7.69	NA	NA	NA	Female TG	Unsuccessful	no eggs	no sperm & eggs
TG	DD159	2010-04-11	2010-04-12	2010-04-13	NA	NA	NA	NA	2007-10-23	NA	2.47	NA	NA	Male TG	Successful	high	high
DD104	DD160	2010-04-11	2010-04-12	2010-04-14	NA	NA	NA	2008-02-27	2007-10-23	2.12	2.47	NA	NA	DD/WT	Successful	high	high
DD105	DD161	2010-04-12	2010-04-13	2010-04-14	NA	NA	NA	2008-02-27	2007-10-23	2.12	2.47	NA	NA	DD/WT	Successful	high	high
DD107	DD162	2010-04-12	2010-04-13	2010-04-14	NA	NA	NA	2008-04-10	2007-10-23	2.01	2.47	NA	NA	DD/WT	Successful	high	high
DD108	DD163	2010-04-13	2010-04-14	2010-04-15	NA	NA	NA	2008-04-10	2007-10-23	2.01	2.47	NA	NA	DD/WT	Successful	moderate-to-poor	moderate-to-poor
DD110	DD164	2010-04-13	NA	2010-04-14	NA	NA	NA	2008-02-27	2007-10-23	2.13	2.47	NA	NA	DD/WT	Successful	high	high
DD111	DD165	2010-04-18	2010-04-18	2010-04-19	NA	NA	NA	2008-02-27	2007-10-23	2.14	2.49	NA	NA	DD/WT	Successful	high	high
DD112	DD166	2010-04-18	2010-04-18	2010-04-19	NA	NA	NA	2008-02-27	2007-10-23	2.14	2.49	NA	NA	DD/WT	Successful	high	high
DD123	DD167	2010-04-19	2010-04-19	2010-04-20	NA	NA	NA	2008-12-12	2007-10-23	1.35	2.49	NA	NA	DD/WT	Successful	high	high
DD124	DD168	2010-04-19	2010-04-19	2010-04-20	NA	NA	NA	2008-12-12	2008-02-27	1.35	2.14	NA	NA	DD/WT	Successful	high	high
DD073	TG	2010-04-20	NA	NA	2010-04-29	NA	NA	2005-10-31	NA	4.47	NA	NA	NA	Female TG	Unsuccessful	no eggs	no sperm & eggs
DD067	TG	2010-04-20	2010-04-22	2010-04-23	NA	NA	NA	2003-12-09	NA	6.37	NA	NA	NA	Female TG	Successful	high	high
alb006	NA	2010-04-20	NA	NA	NA	NA	NA	NA	2020-12-15	NA	NA	NA	NA	Female TG	Unsuccessful	unknown	unknown
DD060	TG	2010-04-20	2010-04-23	2010-04-24	NA	200	NA	2003-01-01	NA	7.3	NA	NA	NA	Female TG	Successful	moderate-to-poor	moderate-to-poor
DD062	DD169	2010-04-20	2010-04-20	2010-04-21	NA	NA	NA	2003-01-01	2008-02-27	7.3	2.15	NA	NA	DD/WT	Successful	high	high
DD063	DD170	2010-04-20	NA	NA	2010-04-22	NA	NA	2003-01-01	2008-02-27	7.3	2.15	NA	NA	DD/WT	Unsuccessful	no eggs	no sperm & eggs
NA	DD213	2010-04-20	NA	2010-04-21	NA	NA	NA	2020-12-15	2008-09-14	NA	1.6	NA	NA	DD/WT	Successful	unknown	unknown
NA	DD215	2010-04-20	NA	NA	NA	NA	NA	2020-12-15	2008-09-14	NA	1.6	NA	NA	DD/WT	Successful	high	high
DD082	TG	2010-04-21	NA	NA	2010-04-29	NA	NA	2005-10-31	NA	4.47	NA	NA	NA	Female TG	Unsuccessful	no eggs	no sperm & eggs
DD081	DD171	2010-04-21	2010-04-22	2010-04-23	NA	NA	NA	2005-10-31	2008-02-27	4.47	2.15	NA	NA	DD/WT	Successful	high	high
DD063	DD170	2010-04-25	NA	NA	2010-04-29	NA	NA	2003-01-01	2008-02-27	7.32	2.16	NA	NA	DD/WT	Unsuccessful	no eggs	no sperm & eggs
DD087	DD173	2010-04-26	2010-04-26	2010-04-27	NA	NA	NA	2007-02-01	2008-02-27	3.23	2.16	NA	NA	DD/WT	Successful	high	high
DD088	DD174	2010-04-26	NA	NA	2010-04-29	NA	NA	2007-02-01	2008-04-10	3.23	2.04	NA	NA	DD/WT	Unsuccessful	no eggs	no sperm & eggs
TG	DD176	2010-04-26	2010-04-26	2010-04-27	NA	NA	NA	NA	2008-04-10	NA	2.04	NA	NA	Male TG	Successful	high	high
TG	TG	2010-04-27	NA	NA	2010-04-29	NA	NA	NA	NA	NA	NA	NA	NA	TG	Unsuccessful	no eggs	no sperm & eggs
TG	DD180	2010-04-27	2010-04-27	2010-04-28	NA	NA	NA	NA	2008-04-10	NA	2.05	NA	NA	Male TG	Successful	high	high
DD089	DD175	2010-04-28	NA	NA	2010-04-29	NA	NA	2007-06-15	2008-04-10	2.87	2.05	NA	NA	DD/WT	Unsuccessful	no eggs	no sperm & eggs
TG	DD178	2010-04-28	NA	NA	2010-04-30	NA	NA	NA	2008-04-10	NA	2.05	NA	NA	Male TG	Unsuccessful	no eggs	no sperm & eggs
DD093	TG	2010-04-29	2010-04-30	2010-04-30	NA	NA	NA	2007-06-15	NA	2.87	NA	NA	NA	Female TG	Successful	high	high
DD094	TG	2010-04-29	2010-04-30	2010-04-30	NA	NA	NA	2008-04-10	NA	2.05	NA	NA	NA	Female TG	Successful	high	high
DD073	DD177	2010-05-10	NA	NA	2010-05-20	NA	NA	2005-10-31	2008-04-10	4.53	2.08	NA	NA	DD/WT	Unsuccessful	no eggs	no sperm & eggs
DD082	DD183	2010-05-10	2010-05-11	2010-05-11	NA	NA	NA	2005-10-31	2008-04-10	4.53	2.08	NA	NA	DD/WT	Successful	high	high
DD067	TG	2010-05-12	NA	NA	2010-05-15	NA	NA	2003-12-09	NA	6.43	NA	NA	NA	Female TG	Unsuccessful	no eggs	no sperm & eggs
DD087	TG	2010-05-12	NA	NA	2010-05-15	NA	NA	2007-02-01	NA	3.28	NA	NA	NA	Female TG	Unsuccessful	no eggs	no sperm & eggs
DD088	TG	2010-05-12	2010-05-18	2010-05-19	NA	NA	NA	2007-02-01	NA	3.28	NA	NA	NA	Female TG	Successful	high	high
TG	DD187	2010-05-14	2010-05-14	2010-05-15	NA	NA	NA	NA	2008-02-27	NA	2.21	NA	NA	Male TG	Successful	high	high
DD087	TG	2010-05-15	2010-05-16	2010-05-17	2010-05-17	NA	NA	2007-02-01	NA	3.28	NA	NA	NA	Female TG	Successful	high	high
NA	DD196	2010-05-17	NA	2010-05-18	NA	NA	NA	2020-12-15	2007-11-22	NA	2.48	NA	NA	DD/WT	Successful	high	high
TG	DD191	2010-05-17	2010-05-18	2010-05-19	NA	NA	NA	NA	2008-01-11	NA	2.35	NA	NA	Male TG	Successful	moderate-to-poor	moderate-to-poor
DD093	DD186	2010-05-17	2010-05-17	2010-05-18	NA	NA	NA	2007-06-15	2008-02-27	2.92	2.22	NA	NA	DD/WT	Successful	high	high
DD094	DD188	2010-05-17	2010-05-17	2010-05-18	NA	NA	NA	2008-04-10	2008-02-27	2.1	2.22	NA	NA	DD/WT	Successful	high	high
NA	DD206	2010-05-17	NA	2010-05-18	NA	NA	NA	2020-12-15	2008-08-25	NA	1.73	NA	NA	DD/WT	Successful	high	high
DD097	DD193	2010-05-24	2010-05-25	2010-05-26	NA	NA	NA	2007-10-23	2008-04-10	2.59	2.12	NA	NA	DD/WT	Successful	high	high
DD099	DD194	2010-05-26	2010-05-26	2010-05-27	NA	NA	NA	2007-08-27	2008-04-10	2.75	2.13	NA	NA	DD/WT	Successful	high	high
DD098	DD218	2010-05-26	2010-05-27	2010-05-28	NA	NA	NA	2007-10-23	2008-11-28	2.59	1.49	NA	NA	DD/WT	Successful	high	high
DD100	DD225	2010-05-26	NA	NA	2010-05-28	NA	NA	2008-01-11	2008-12-12	2.37	1.45	NA	NA	DD/WT	Unsuccessful	no eggs	no sperm & eggs
TG	DD226	2010-05-26	2010-05-26	2010-05-27	NA	NA	NA	NA	2008-12-12	NA	1.45	NA	NA	Male TG	Successful	high	high
TG	TG	2010-05-31	2010-05-31	2010-06-01	NA	NA	NA	NA	NA	NA	NA	NA	NA	TG	Successful	high	high
TG	TG	2010-05-31	NA	NA	2010-06-07	NA	NA	NA	NA	NA	NA	NA	NA	TG	Unsuccessful	no eggs	no sperm & eggs
DD102	DD225	2010-06-01	2010-06-01	2010-06-02	NA	NA	NA	2008-01-11	2008-12-12	2.39	1.47	NA	NA	DD/WT	Successful	high	high
DD104	DD227	2010-06-01	2010-06-01	2010-06-02	NA	NA	NA	2008-02-27	2008-12-12	2.26	1.47	NA	NA	DD/WT	Successful	high	high
DD103	TG	2010-06-02	2010-06-03	2010-06-03	NA	NA	NA	2008-01-11	NA	2.39	NA	NA	NA	Female TG	Successful	moderate-to-poor	moderate-to-poor
DD108	DD228	2010-06-02	NA	NA	2010-06-02	NA	NA	2008-04-10	2008-12-12	2.15	1.47	NA	NA	DD/WT	Unsuccessful	no eggs	no sperm & eggs
DD109	DD230	2010-06-02	2010-06-02	2010-06-04	NA	NA	NA	2008-04-10	2008-12-12	2.15	1.47	NA	NA	DD/WT	Successful	high	high
DD111	DD231	2010-06-02	2010-06-02	NA	2010-06-08	NA	NA	2008-02-27	2008-12-12	2.26	1.47	NA	NA	DD/WT	Only sperm	no eggs	no eggs
DD105	DD232	2010-06-02	2010-06-02	2010-06-03	NA	NA	NA	2008-02-27	2008-12-12	2.26	1.47	NA	NA	DD/WT	Successful	high	high
TG	TG	2010-06-06	NA	NA	2010-06-10	NA	NA	NA	NA	NA	NA	NA	NA	TG	Unsuccessful	no eggs	no sperm & eggs
TG	DD229	2010-06-06	NA	NA	2010-06-10	NA	NA	NA	2008-12-12	NA	1.48	NA	NA	Male TG	Unsuccessful	no eggs	no sperm & eggs
DD047	TG	2010-06-07	NA	NA	2010-06-09	NA	NA	2002-08-02	NA	7.85	NA	NA	NA	Female TG	Unsuccessful	no eggs	no sperm & eggs
TG	TG	2010-06-07	NA	NA	2010-09-07	NA	NA	NA	NA	NA	NA	NA	NA	TG	Unsuccessful	no eggs	no sperm & eggs
TG	DD233	2010-06-07	2010-06-07	2010-06-08	NA	NA	NA	NA	2008-12-12	NA	1.48	NA	NA	Male TG	Successful	high	high
TG	DD234	2010-06-07	2010-06-07	2010-06-08	NA	NA	NA	NA	2008-12-12	NA	1.48	NA	NA	Male TG	Successful	high	high
TG	TG	2010-06-08	NA	NA	2010-06-10	NA	NA	NA	NA	NA	NA	NA	NA	TG	Unsuccessful	no eggs	no sperm & eggs
DD058	TG	2010-06-08	NA	NA	2010-06-09	NA	NA	2003-01-01	NA	7.44	NA	NA	NA	Female TG	Unsuccessful	no eggs	no sperm & eggs
DD060	DD235	2010-06-08	NA	NA	2010-06-10	NA	NA	2003-01-01	2008-12-12	7.44	1.49	NA	NA	DD/WT	Unsuccessful	no eggs	no sperm & eggs
TG	DD231	2010-06-09	2010-06-09	2010-06-10	NA	NA	NA	NA	2008-12-12	NA	1.49	NA	NA	Male TG	Successful	high	high
TG	TG	2010-06-10	NA	NA	2010-06-11	NA	NA	NA	NA	NA	NA	NA	NA	TG	Unsuccessful	no eggs	no sperm & eggs
TG	TG	2010-06-13	2010-06-14	NA	2010-06-17	NA	NA	NA	NA	NA	NA	NA	NA	TG	Only sperm	no eggs	no eggs
TG	DD237	2010-06-13	2010-06-14	2010-06-14	NA	NA	NA	NA	2008-12-12	NA	1.5	NA	NA	Male TG	Successful	moderate-to-poor	moderate-to-poor
TG	TG	2010-06-15	2010-06-17	2010-06-17	NA	NA	NA	NA	NA	NA	NA	NA	NA	TG	Successful	high	high
TG	TG	2010-06-15	2010-06-15	2010-06-16	NA	NA	NA	NA	NA	NA	NA	NA	NA	TG	Successful	high	high
DD062	TG	2010-06-15	2010-06-15	NA	2010-06-17	NA	NA	2003-01-01	NA	7.46	NA	NA	NA	Female TG	Only sperm	no eggs	no eggs
TG	DD044	2010-06-16	2010-06-17	2010-06-17	NA	NA	NA	NA	2002-08-01	NA	7.88	NA	NA	Male TG	Successful	high	high
DD102	DD045	2010-06-16	2010-06-17	NA	2010-06-22	NA	NA	2008-01-11	2002-08-01	2.43	7.88	NA	NA	DD/WT	Only sperm	no eggs	no eggs
DD067	DD046	2010-06-16	2010-06-17	2010-06-18	NA	NA	NA	2003-12-09	2002-08-01	6.52	7.88	NA	NA	DD/WT	Successful	high	high
TG	DD058	2010-06-16	2010-06-17	2010-06-17	NA	NA	NA	NA	2002-08-01	NA	7.88	NA	NA	Male TG	Successful	high	high
TG	DD229	2010-06-16	NA	NA	2010-06-17	NA	NA	NA	2008-12-12	NA	1.51	NA	NA	Male TG	Unsuccessful	no eggs	no sperm & eggs
DD082	DD099	2010-06-20	2010-06-21	2010-06-22	NA	NA	NA	2005-10-31	2005-01-14	4.64	5.43	NA	NA	DD/WT	Successful	moderate-to-poor	moderate-to-poor
DD087	DD101	2010-06-20	2010-06-21	2010-06-21	NA	NA	NA	2007-02-01	2005-01-14	3.38	5.43	NA	NA	DD/WT	Successful	high	high
DD088	DD039	2010-06-22	2010-06-24	2010-06-25	NA	NA	NA	2007-02-01	2002-02-01	3.39	8.39	NA	NA	DD/WT	Successful	high	high
DD093	DD103	2010-06-22	2010-06-24	2010-06-24	NA	NA	NA	2007-06-15	2005-10-29	3.02	4.65	NA	NA	DD/WT	Successful	moderate-to-poor	moderate-to-poor
DD094	DD128	2010-06-22	2010-06-23	2010-06-24	NA	NA	NA	2008-04-10	2006-01-08	2.2	4.45	NA	NA	DD/WT	Successful	high	high
DD089	DD229	2010-06-22	NA	NA	2010-06-24	NA	NA	2007-06-15	2008-12-12	3.02	1.53	NA	NA	DD/WT	Unsuccessful	no eggs	no sperm & eggs
DD071	DD130	2010-06-23	2010-06-24	2010-06-24	NA	NA	NA	2005-10-31	2006-12-29	4.65	3.48	NA	NA	DD/WT	Successful	high	high
DD081	DD139	2010-06-23	NA	NA	2010-06-24	NA	NA	2005-10-31	2007-01-10	4.65	3.45	NA	NA	DD/WT	Unsuccessful	no eggs	no sperm & eggs
DD096	DD165	2010-06-27	2010-06-27	2010-06-28	NA	NA	NA	2008-04-10	2007-10-23	2.21	2.68	NA	NA	DD/WT	Successful	high	high
DD097	DD141	2010-06-27	2010-06-30	2010-07-02	NA	NA	NA	2007-10-23	2007-06-15	2.68	3.04	NA	NA	DD/WT	Successful	unknown	unknown
TG	DD150	2010-06-28	2010-06-30	NA	NA	NA	NA	NA	2007-08-27	NA	2.84	NA	NA	Male TG	Only sperm	no eggs	no eggs
DD098	DD142	2010-06-28	NA	NA	NA	NA	NA	2007-10-23	2007-06-15	2.68	3.04	NA	NA	DD/WT	Unsuccessful	no eggs	no sperm & eggs
DD099	DD143	2010-06-28	2010-06-28	NA	NA	NA	NA	2007-08-27	2007-06-15	2.84	3.04	NA	NA	DD/WT	Only sperm	no eggs	no eggs
TG	DD151	2010-06-29	2010-06-29	2010-06-30	NA	NA	NA	NA	2007-08-27	NA	2.84	NA	NA	Male TG	Successful	unknown	unknown
DD100	DD145	2010-06-29	2010-06-30	NA	NA	NA	NA	2008-01-11	2007-06-22	2.47	3.02	NA	NA	DD/WT	Only sperm	no eggs	no eggs
TG	DD154	2010-06-30	2010-06-30	2010-07-01	NA	NA	NA	NA	2007-10-23	NA	2.69	NA	NA	Male TG	Successful	unknown	unknown
DD101	DD146	2010-06-30	2010-06-30	NA	NA	NA	NA	2008-04-10	2007-06-22	2.22	3.02	NA	NA	DD/WT	Only sperm	no eggs	no eggs
TG	DD156	2010-07-02	2010-07-02	2010-07-03	NA	NA	NA	NA	2007-10-23	NA	2.69	NA	NA	Male TG	Successful	unknown	unknown
TG	DD156	2010-07-02	2010-07-02	2010-07-03	NA	NA	NA	NA	2007-10-23	NA	2.69	NA	NA	Male TG	Successful	unknown	unknown
TG	DD147	2010-07-06	NA	NA	NA	NA	NA	NA	2007-06-22	NA	3.04	NA	NA	Male TG	Unsuccessful	no eggs	no sperm & eggs
TG	DD148	2010-07-06	NA	NA	NA	NA	NA	NA	2007-06-22	NA	3.04	NA	NA	Male TG	Unsuccessful	no eggs	no sperm & eggs
TG	DD149	2010-07-06	NA	NA	NA	NA	NA	NA	2007-06-22	NA	3.04	NA	NA	Male TG	Unsuccessful	no eggs	no sperm & eggs
TG	TG	2010-07-07	2010-07-08	2010-07-08	NA	NA	NA	NA	NA	NA	NA	NA	NA	TG	Successful	unknown	unknown
TG	DD153	2010-07-07	2010-07-08	2010-07-08	NA	NA	NA	NA	2007-08-27	NA	2.86	NA	NA	Male TG	Successful	unknown	unknown
TG	DD155	2010-07-07	2010-07-08	2010-07-08	NA	NA	NA	NA	2007-10-23	NA	2.71	NA	NA	Male TG	Successful	unknown	unknown
DD124	TG	2010-07-12	2010-07-13	2010-07-15	NA	NA	NA	2008-12-12	NA	1.58	NA	NA	NA	Female TG	Successful	high	high
DD103	DD159	2010-07-12	NA	NA	NA	NA	NA	2008-01-11	2007-10-23	2.5	2.72	NA	NA	DD/WT	Unsuccessful	no eggs	no sperm & eggs
DD104	DD160	2010-07-12	2010-07-13	2010-07-14	NA	NA	NA	2008-02-27	2007-10-23	2.37	2.72	NA	NA	DD/WT	Successful	high	high
DD105	DD161	2010-07-13	2010-07-13	2010-07-14	2010-07-15	NA	NA	2008-02-27	2007-10-23	2.38	2.72	NA	NA	DD/WT	Successful	high	high
DD108	DD162	2010-07-13	2010-07-13	2010-07-14	NA	NA	NA	2008-04-10	2007-10-23	2.26	2.72	NA	NA	DD/WT	Successful	high	high
DD123	TG	2010-07-14	2010-07-14	2010-07-20	NA	NA	NA	2008-12-12	NA	1.59	NA	NA	NA	Female TG	Successful	high	high
DD098	TG	2010-07-19	NA	NA	2010-07-22	NA	NA	2007-10-23	NA	2.74	NA	NA	NA	Female TG	Unsuccessful	no eggs	no sperm & eggs
TG	DD164	2010-07-19	2010-07-22	2010-07-22	NA	NA	NA	NA	2007-10-23	NA	2.74	NA	NA	Male TG	Successful	high	high
TG	TG	2010-07-20	2010-07-22	2010-07-23	NA	NA	NA	NA	NA	NA	NA	NA	NA	TG	Successful	high	high
DD096	TG	2010-07-20	NA	NA	2010-07-22	NA	NA	2008-04-10	NA	2.28	NA	NA	NA	Female TG	Unsuccessful	no eggs	no sperm & eggs
DD097	TG	2010-07-20	NA	NA	2010-07-22	NA	NA	2007-10-23	NA	2.74	NA	NA	NA	Female TG	Unsuccessful	no eggs	no sperm & eggs
TG	TG	2010-07-21	NA	NA	2010-07-22	NA	NA	NA	NA	NA	NA	NA	NA	TG	Unsuccessful	no eggs	no sperm & eggs
TG	DD167	2010-07-21	2010-07-22	2010-07-22	NA	NA	NA	NA	2007-10-23	NA	2.75	NA	NA	Male TG	Successful	high	high
DD098	DD168	2010-07-28	NA	NA	2010-07-29	NA	NA	2007-10-23	2008-02-27	2.76	2.42	NA	NA	DD/WT	Unsuccessful	no eggs	no sperm & eggs
DD096	DD169	2010-07-28	2010-07-29	2010-07-29	NA	NA	NA	2008-04-10	2008-02-27	2.3	2.42	NA	NA	DD/WT	Successful	high	high
DD073	TG	2010-08-03	2010-08-04	2010-08-05	NA	NA	NA	2005-10-31	NA	4.76	NA	NA	NA	Female TG	Successful	moderate-to-poor	moderate-to-poor
DD105	TG	2010-08-03	2010-08-04	2010-08-05	NA	NA	NA	2008-02-27	NA	2.43	NA	NA	NA	Female TG	Successful	moderate-to-poor	moderate-to-poor
DD088	TG	2010-08-03	2010-08-04	NA	2010-08-17	NA	NA	2007-02-01	NA	3.5	NA	NA	NA	Female TG	Only sperm	no eggs	no eggs
DD095	TG	2010-08-05	NA	NA	2010-08-06	NA	NA	2008-04-10	NA	2.32	NA	NA	NA	Female TG	Unsuccessful	no eggs	no sperm & eggs
DD097	TG	2010-08-05	NA	NA	2010-08-06	NA	NA	2007-10-23	NA	2.79	NA	NA	NA	Female TG	Unsuccessful	no eggs	no sperm & eggs
DD108	TG	2010-08-05	2010-08-08	2010-08-09	NA	NA	NA	2008-04-10	NA	2.32	NA	NA	NA	Female TG	Successful	moderate-to-poor	moderate-to-poor
TG	DD170	2010-08-05	NA	NA	2010-08-06	NA	NA	NA	2008-02-27	NA	2.44	NA	NA	Male TG	Unsuccessful	no eggs	no sperm & eggs
TG	DD232	2010-08-06	2010-08-08	2010-08-09	NA	NA	NA	NA	2008-12-12	NA	1.65	NA	NA	Male TG	Successful	high	high
TG	DD233	2010-08-06	2010-08-06	2010-08-07	NA	NA	NA	NA	2008-12-12	NA	1.65	NA	NA	Male TG	Successful	high	high
DD047	DD171	2010-08-10	2010-08-12	2010-08-13	NA	NA	NA	2002-08-02	2008-02-27	8.03	2.45	NA	NA	DD/WT	Successful	high	high
DD087	DD173	2010-08-10	2010-08-12	2010-08-13	NA	NA	NA	2007-02-01	2008-02-27	3.52	2.45	NA	NA	DD/WT	Successful	high	high
DD123	DD174	2010-08-10	2010-08-11	2010-08-12	NA	NA	NA	2008-12-12	2008-04-10	1.66	2.33	NA	NA	DD/WT	Successful	high	high
TG	TG	2010-08-13	2010-08-17	2010-09-13	NA	NA	NA	NA	NA	NA	NA	NA	NA	TG	Successful	high	high
TG	DD180	2010-08-14	2010-08-15	2010-08-15	NA	NA	NA	NA	2008-04-10	NA	2.35	NA	NA	Male TG	Successful	high	high
DD096	TG	2010-08-16	2010-08-16	2010-08-18	NA	NA	NA	2008-04-10	NA	2.35	NA	NA	NA	Female TG	Successful	high	high
TG	TG	2010-08-16	NA	2010-08-17	NA	NA	NA	NA	NA	NA	NA	NA	NA	TG	Successful	high	high
DD093	DD166	2010-08-16	2010-08-16	2010-08-18	NA	NA	NA	2007-06-15	2007-10-23	3.17	2.82	NA	NA	DD/WT	Successful	high	high
DD094	DD168	2010-08-16	NA	NA	2010-08-18	NA	NA	2008-04-10	2008-02-27	2.35	2.47	NA	NA	DD/WT	Unsuccessful	no eggs	no sperm & eggs
DD088	TG	2010-08-17	NA	NA	2010-08-24	NA	NA	2007-02-01	NA	3.54	NA	NA	NA	Female TG	Unsuccessful	no eggs	no sperm & eggs
DD100	DD185	2010-08-17	NA	NA	2010-08-18	NA	NA	2008-01-11	2008-02-27	2.6	2.47	NA	NA	DD/WT	Unsuccessful	no eggs	no sperm & eggs
TG	DD186	2010-08-17	2010-08-17	2010-08-18	NA	NA	NA	NA	2008-02-27	NA	2.47	NA	NA	Male TG	Successful	high	high
DD099	DD183	2010-08-17	2010-08-18	2010-08-18	NA	NA	NA	2007-08-27	2008-04-10	2.98	2.35	NA	NA	DD/WT	Successful	high	high
DD101	TG	2010-08-22	2010-08-23	2010-08-23	NA	NA	NA	2008-04-10	NA	2.37	NA	NA	NA	Female TG	Successful	high	high
TG	DD187	2010-08-22	2010-08-23	2010-08-23	NA	NA	NA	NA	2008-02-27	NA	2.48	NA	NA	Male TG	Successful	high	high
DD102	TG	2010-08-23	NA	NA	2010-08-26	NA	NA	2008-01-11	NA	2.62	NA	NA	NA	Female TG	Unsuccessful	no eggs	no sperm & eggs
DD105	TG	2010-08-23	NA	NA	2010-08-26	NA	NA	2008-02-27	NA	2.49	NA	NA	NA	Female TG	Unsuccessful	no eggs	no sperm & eggs
DD104	DD188	2010-08-23	NA	NA	2010-08-26	NA	NA	2008-02-27	2008-02-27	2.49	2.49	NA	NA	DD/WT	Unsuccessful	no eggs	no sperm & eggs
DD109	DD191	2010-08-24	NA	NA	2010-08-26	NA	NA	2008-04-10	2008-01-11	2.37	2.62	NA	NA	DD/WT	Unsuccessful	no eggs	no sperm & eggs
DD112	DD168	2010-08-24	2010-08-27	2010-08-28	NA	NA	NA	2008-02-27	2008-02-27	2.49	2.49	NA	NA	DD/WT	Successful	high	high
DD108	DD185	2010-08-24	NA	NA	2010-08-26	NA	NA	2008-04-10	2008-02-27	2.37	2.49	NA	NA	DD/WT	Unsuccessful	no eggs	no sperm & eggs
TG	DD192	2010-08-24	NA	NA	2010-08-26	NA	NA	NA	2008-04-10	NA	2.37	NA	NA	Male TG	Unsuccessful	no eggs	no sperm & eggs
DD100	DD193	2010-08-25	2010-08-25	NA	NA	NA	NA	2008-01-11	2008-04-10	2.62	2.38	NA	NA	DD/WT	Successful	high	high
DD110	DD194	2010-08-25	2010-08-25	2010-08-26	NA	NA	NA	2008-02-27	2008-04-10	2.49	2.38	NA	NA	DD/WT	Successful	high	high
DD123	TG	2010-08-27	2010-08-31	2010-09-01	NA	NA	NA	2008-12-12	NA	1.71	NA	NA	NA	Female TG	Successful	high	high
TG	DD193	2010-08-27	2010-08-28	2010-08-28	NA	NA	NA	NA	2008-04-10	NA	2.38	NA	NA	Male TG	Successful	high	high
DD124	TG	2010-08-29	NA	NA	NA	NA	NA	2008-12-12	NA	1.71	NA	NA	NA	Female TG	Unsuccessful	no eggs	no sperm & eggs
TG	DD195	2010-08-29	2010-08-29	2010-08-30	NA	NA	NA	NA	2008-04-10	NA	2.39	NA	NA	Male TG	Successful	high	high
DD047	DD218	2010-08-30	2010-09-01	2010-09-01	NA	NA	NA	2002-08-02	2008-11-28	8.08	1.75	NA	NA	DD/WT	Successful	high	high
DD049	DD219	2010-08-30	2010-09-01	NA	2010-09-02	NA	NA	2002-08-02	2008-11-28	8.08	1.75	NA	NA	DD/WT	Only sperm	no eggs	no eggs
TG	DD220	2010-08-31	2010-08-31	NA	2010-09-02	NA	NA	NA	2008-11-28	NA	1.76	NA	NA	Male TG	Only sperm	no eggs	no eggs
DD087	DD222	2010-08-31	2010-08-31	2010-09-01	NA	200	NA	2007-02-01	2008-12-12	3.58	1.72	NA	NA	DD/WT	Successful	high	high
DD082	DD223	2010-08-31	2010-08-31	2010-09-01	NA	NA	NA	2005-10-31	2008-12-12	4.84	1.72	NA	NA	DD/WT	Successful	high	high
TG	DD221	2010-08-31	2010-08-31	2010-09-01	NA	200	NA	NA	2008-12-12	NA	1.72	NA	NA	Male TG	Successful	high	high
DD093	TG	2010-09-05	2010-09-09	NA	NA	NA	NA	2007-06-15	NA	3.23	NA	NA	NA	Female TG	Only sperm	no eggs	no eggs
DD088	TG	2010-09-05	2010-09-06	NA	2010-09-09	NA	NA	2007-02-01	NA	3.59	NA	NA	NA	Female TG	Only sperm	no eggs	no eggs
DD125	TG	2010-09-06	2010-09-06	2010-09-07	NA	150	NA	2008-12-12	NA	1.73	NA	NA	NA	Female TG	Successful	high	high
DD062	TG	2010-09-06	2010-09-09	NA	2010-09-10	NA	NA	2003-01-01	NA	7.68	NA	NA	NA	Female TG	Only sperm	no eggs	no eggs
TG	TG	2010-09-07	NA	NA	2010-09-27	NA	NA	NA	NA	NA	NA	NA	NA	TG	Unsuccessful	no eggs	no sperm & eggs
TG	DD224	2010-09-07	2010-09-08	2010-09-09	NA	NA	NA	NA	2008-12-12	NA	1.74	NA	NA	Male TG	Successful	high	high
TG	DD225	2010-09-07	2010-09-07	2010-09-08	NA	NA	NA	NA	2008-12-12	NA	1.74	NA	NA	Male TG	Successful	high	high
TG	TG	2010-09-12	NA	NA	2010-09-13	NA	NA	NA	NA	NA	NA	NA	NA	TG	Unsuccessful	no eggs	no sperm & eggs
TG	DD228	2010-09-12	NA	2010-09-13	NA	NA	NA	NA	2008-12-12	NA	1.75	NA	NA	Male TG	Successful	unknown	unknown
DD067	DD227	2010-09-12	NA	2010-09-13	NA	NA	NA	2003-12-09	2008-12-12	6.76	1.75	NA	NA	DD/WT	Successful	high	high
DD049	TG	2010-09-13	NA	NA	2010-09-15	NA	NA	2002-08-02	NA	8.12	NA	NA	NA	Female TG	Unsuccessful	no eggs	no sperm & eggs
DD047	DD219	2010-09-13	2010-09-14	2010-09-15	NA	NA	NA	2002-08-02	2008-11-28	8.12	1.79	NA	NA	DD/WT	Successful	high	high
DD060	DD229	2010-09-16	2010-09-17	2010-09-18	NA	250	NA	2003-01-01	2008-12-12	7.71	1.76	NA	NA	DD/WT	Successful	unknown	unknown
DD073	DD231	2010-09-19	NA	NA	2010-09-22	NA	NA	2005-10-31	2008-12-12	4.89	1.77	NA	NA	DD/WT	Unsuccessful	no eggs	no sperm & eggs
TG	DD230	2010-09-19	2010-09-20	2010-09-20	NA	450	NA	NA	2008-12-12	NA	1.77	NA	NA	Male TG	Successful	high	high
DD078	TG	2010-09-20	NA	NA	2010-09-20	NA	NA	2003-12-09	NA	6.79	NA	NA	NA	Female TG	Unsuccessful	no eggs	no sperm & eggs
DD082	TG	2010-09-20	NA	NA	2010-09-20	NA	NA	2005-10-31	NA	4.89	NA	NA	NA	Female TG	Unsuccessful	no eggs	no sperm & eggs
DD087	DD232	2010-09-20	NA	NA	2010-09-29	NA	NA	2007-02-01	2008-12-12	3.64	1.77	NA	NA	DD/WT	Unsuccessful	no eggs	no sperm & eggs
DD071	DD039	2010-09-22	2010-09-22	2010-09-23	NA	NA	NA	2005-10-31	2002-02-01	4.9	8.64	NA	NA	DD/WT	Successful	high	high
DD140	DD233	2010-09-22	2010-09-22	2010-09-23	NA	175	NA	2008-11-29	2008-12-12	1.81	1.78	NA	NA	DD/WT	Successful	high	high
DD094	TG	2010-09-26	2010-09-26	2010-09-27	NA	NA	NA	2008-04-10	NA	2.46	NA	NA	NA	Female TG	Successful	high	high
DD141	TG	2010-09-26	2010-09-26	2010-09-27	NA	NA	NA	2008-11-29	NA	1.82	NA	NA	NA	Female TG	Successful	high	high
DD082	DD226	2010-09-26	NA	NA	2010-09-29	NA	NA	2005-10-31	2008-12-12	4.91	1.79	NA	NA	DD/WT	Unsuccessful	no eggs	no sperm & eggs
TG	TG	2010-09-27	2011-03-08	2011-03-09	NA	NA	NA	NA	NA	NA	NA	NA	NA	TG	Successful	high	high
DD142	DD234	2010-09-27	2010-09-28	2010-09-29	NA	NA	NA	2008-11-29	2008-12-12	1.83	1.79	NA	NA	DD/WT	Successful	high	high
DD140	DD099	2010-09-27	NA	NA	2010-09-30	NA	NA	2008-11-29	2005-01-14	1.83	5.7	NA	NA	DD/WT	Unsuccessful	no eggs	no sperm & eggs
DD145	TG	2010-09-28	NA	NA	2010-09-29	NA	NA	2008-11-29	NA	1.83	NA	NA	NA	Female TG	Unsuccessful	no eggs	no sperm & eggs
DD143	DD235	2010-09-28	2010-09-29	NA	2010-09-29	NA	NA	2008-11-29	2008-12-12	1.83	1.79	NA	NA	DD/WT	Only sperm	no eggs	no eggs
DD144	DD237	2010-09-28	2010-09-28	2010-09-29	NA	NA	NA	2008-11-29	2008-12-12	1.83	1.79	NA	NA	DD/WT	Successful	high	high
TG	DD238	2010-09-28	2010-09-28	2010-09-29	NA	NA	NA	NA	2008-12-12	NA	1.79	NA	NA	Male TG	Successful	high	high
TG	DD233	2010-09-30	2010-09-30	2010-10-05	NA	NA	NA	NA	2008-12-12	NA	1.8	NA	NA	Male TG	Successful	high	high
TG	DD241	2010-09-30	NA	2010-10-03	NA	NA	NA	NA	2008-12-12	NA	1.8	NA	NA	Male TG	Successful	high	high
DD140	DD247	2010-10-06	2010-10-06	NA	2010-10-11	NA	NA	2008-11-29	2008-12-12	1.85	1.82	NA	NA	DD/WT	Only sperm	no eggs	no eggs
DD062	DD248	2010-10-06	2010-10-06	NA	2010-10-11	NA	NA	2003-01-01	2008-12-12	7.77	1.82	NA	NA	DD/WT	Only sperm	no eggs	no eggs
DD067	DD249	2010-10-07	2010-10-07	2010-10-08	NA	NA	NA	2003-12-09	2008-12-12	6.83	1.82	NA	NA	DD/WT	Successful	high	high
DD087	TG	2010-10-12	NA	NA	2010-10-15	NA	NA	2007-02-01	NA	3.7	NA	NA	NA	Female TG	Unsuccessful	no eggs	no sperm & eggs
TG	DD046	2010-10-13	2010-10-14	2010-10-15	NA	NA	NA	NA	2002-08-01	NA	8.21	NA	NA	Male TG	Successful	moderate-to-poor	moderate-to-poor
TG	DD242	2010-10-13	NA	NA	2010-10-15	NA	NA	NA	2008-12-12	NA	1.84	NA	NA	Male TG	Unsuccessful	no eggs	no sperm & eggs
alb021	alb031	2010-10-15	2010-10-17	2010-10-19	NA	NA	NA	2009-07-21	2009-07-21	1.24	1.24	NA	NA	DD/WT	Successful	unknown	unknown
DD047	TG	2010-10-19	NA	NA	2010-10-21	NA	NA	2002-08-02	NA	8.22	NA	NA	NA	Female TG	Unsuccessful	no eggs	no sperm & eggs
DD073	TG	2010-10-19	2010-10-20	2010-10-21	NA	NA	NA	2005-10-31	NA	4.97	NA	NA	NA	Female TG	Successful	moderate-to-poor	moderate-to-poor
DD082	TG	2010-10-19	2010-10-20	2010-10-21	NA	NA	NA	2005-10-31	NA	4.97	NA	NA	NA	Female TG	Successful	high	high
DD067	DD130	2010-10-19	NA	NA	2010-11-02	NA	NA	2003-12-09	2006-12-29	6.87	3.81	NA	NA	DD/WT	Unsuccessful	no eggs	no sperm & eggs
DD062	DD138	2010-10-19	2010-10-23	NA	2010-11-02	NA	NA	2003-01-01	2007-01-10	7.8	3.78	NA	NA	DD/WT	Only sperm	no eggs	no eggs
DD087	DD137	2010-10-20	2010-10-21	2010-10-22	NA	NA	NA	2007-02-01	2007-01-10	3.72	3.78	NA	NA	DD/WT	Successful	unknown	unknown
DD088	DD140	2010-10-20	2010-10-21	2010-10-22	NA	NA	NA	2007-02-01	2007-06-15	3.72	3.35	NA	NA	DD/WT	Successful	high	high
DD111	DD221	2010-10-22	2010-02-25	2010-02-26	NA	NA	NA	2008-02-27	2008-12-12	2.65	1.86	NA	NA	DD/WT	Successful	moderate-to-poor	moderate-to-poor
DD093	DD141	2010-10-24	NA	NA	2010-10-25	NA	NA	2007-06-15	2007-06-15	3.36	3.36	NA	NA	DD/WT	Unsuccessful	no eggs	no sperm & eggs
DD095	DD142	2010-10-24	2010-10-25	2010-10-25	NA	NA	NA	2008-04-10	2007-06-15	2.54	3.36	NA	NA	DD/WT	Successful	high	high
DD093	DD143	2010-11-01	NA	NA	2010-11-04	NA	NA	2007-06-15	2007-06-15	3.38	3.38	NA	NA	DD/WT	Unsuccessful	no eggs	no sperm & eggs
DD096	DD145	2010-11-01	NA	NA	2010-11-04	NA	NA	2008-04-10	2007-06-22	2.56	3.36	NA	NA	DD/WT	Unsuccessful	no eggs	no sperm & eggs
DD097	DD149	2010-11-02	2010-11-03	2010-11-04	NA	NA	NA	2007-10-23	2007-06-22	3.03	3.37	NA	NA	DD/WT	Successful	high	high
DD098	DD150	2010-11-02	NA	NA	2010-11-05	NA	NA	2007-10-23	2007-08-27	3.03	3.19	NA	NA	DD/WT	Unsuccessful	no eggs	no sperm & eggs
DD047	DD151	2010-11-02	2010-11-02	NA	2010-11-04	NA	NA	2002-08-02	2007-08-27	8.26	3.19	NA	NA	DD/WT	Only sperm	no eggs	no eggs
DD099	DD152	2010-11-02	2010-11-02	2010-11-03	NA	420	NA	2007-08-27	2007-08-27	3.19	3.19	NA	NA	DD/WT	Successful	high	high
DD062	DD153	2010-11-02	NA	NA	2010-11-03	NA	NA	2003-01-01	2007-08-27	7.84	3.19	NA	NA	DD/WT	Unsuccessful	no eggs	no sperm & eggs
DD100	DD153	2010-11-03	2010-11-04	NA	2010-11-06	NA	NA	2008-01-11	2007-08-27	2.81	3.19	NA	NA	DD/WT	Only sperm	no eggs	no eggs
DD101	DD154	2010-11-03	2010-11-04	2010-11-05	NA	NA	NA	2008-04-10	2007-10-23	2.57	3.03	NA	NA	DD/WT	Successful	high	high
DD102	DD156	2010-11-03	2010-11-04	NA	2010-11-06	NA	NA	2008-01-11	2007-10-23	2.81	3.03	NA	NA	DD/WT	Only sperm	no eggs	no eggs
TG	DD157	2010-11-03	2010-11-04	NA	2010-11-08	NA	NA	NA	2007-10-23	NA	3.03	NA	NA	Male TG	Only sperm	no eggs	no eggs
alb022	alb030	2010-11-06	2010-11-06	2010-11-07	NA	NA	NA	2009-07-21	2009-07-21	1.3	1.3	NA	NA	DD/WT	Successful	high	high
DD103	TG	2010-11-07	NA	NA	2010-11-09	NA	NA	2008-01-11	NA	2.82	NA	NA	NA	Female TG	Unsuccessful	no eggs	no sperm & eggs
TG	DD160	2010-11-07	NA	NA	2010-11-09	NA	NA	NA	2007-10-23	NA	3.04	NA	NA	Male TG	Unsuccessful	no eggs	no sperm & eggs
TG	DD161	2010-11-08	2010-11-09	2010-11-09	NA	NA	NA	NA	2007-10-23	NA	3.05	NA	NA	Male TG	Successful	high	high
TG	DD162	2010-11-08	2010-11-08	2010-11-09	NA	NA	NA	NA	2007-10-23	NA	3.05	NA	NA	Male TG	Successful	high	high
DD096	DD164	2010-11-08	2010-11-08	2010-11-09	NA	NA	NA	2008-04-10	2007-10-23	2.58	3.05	NA	NA	DD/WT	Successful	high	high
DD105	DD165	2010-11-08	2010-11-09	2010-11-09	NA	NA	NA	2008-02-27	2007-10-23	2.7	3.05	NA	NA	DD/WT	Successful	high	high
DD098	DD150	2010-11-08	NA	NA	2010-11-11	NA	NA	2007-10-23	2007-08-27	3.05	3.2	NA	NA	DD/WT	Unsuccessful	no eggs	no sperm & eggs
DD104	DD151	2010-11-08	NA	NA	2010-11-11	NA	NA	2008-02-27	2007-08-27	2.7	3.2	NA	NA	DD/WT	Unsuccessful	no eggs	no sperm & eggs
DD103	DD156	2010-11-09	NA	NA	2010-11-09	NA	NA	2008-01-11	2007-10-23	2.83	3.05	NA	NA	DD/WT	Unsuccessful	unknown	unknown
DD107	DD160	2010-11-09	NA	NA	2010-11-11	NA	NA	2008-04-10	2007-10-23	2.58	3.05	NA	NA	DD/WT	Unsuccessful	no eggs	no sperm & eggs
DD103	DD156	2010-11-10	NA	NA	2010-11-11	NA	NA	2008-01-11	2007-10-23	2.83	3.05	NA	NA	DD/WT	Unsuccessful	no eggs	no sperm & eggs
DD108	DD159	2010-11-10	2010-11-10	NA	2010-11-11	NA	NA	2008-04-10	2007-10-23	2.59	3.05	NA	NA	DD/WT	Only sperm	no eggs	no eggs
DD109	DD166	2010-11-10	2010-11-10	NA	2010-11-11	NA	NA	2008-04-10	2007-10-23	2.59	3.05	NA	NA	DD/WT	Only sperm	no eggs	no eggs
DD103	DD150	2010-11-14	NA	NA	2010-11-16	NA	NA	2008-01-11	2007-08-27	2.84	3.22	NA	NA	DD/WT	Unsuccessful	no eggs	no sperm & eggs
DD104	DD151	2010-11-14	NA	NA	2010-11-16	NA	NA	2008-02-27	2007-08-27	2.72	3.22	NA	NA	DD/WT	Unsuccessful	no eggs	no sperm & eggs
DD108	DD161	2010-11-14	NA	NA	2010-11-16	NA	NA	2008-04-10	2007-10-23	2.6	3.06	NA	NA	DD/WT	Unsuccessful	no eggs	no sperm & eggs
DD124	DD186	2010-11-15	2010-11-15	2010-11-16	NA	NA	NA	2008-12-12	2008-02-27	1.93	2.72	NA	NA	DD/WT	Successful	high	high
DD112	DD167	2010-11-15	2010-11-15	2010-11-16	NA	320	NA	2008-02-27	2007-10-23	2.72	3.07	NA	NA	DD/WT	Successful	high	high
DD107	DD150	2010-11-22	NA	NA	2010-11-24	NA	NA	2008-04-10	2007-08-27	2.62	3.24	NA	NA	DD/WT	Unsuccessful	no eggs	no sperm & eggs
DD108	DD151	2010-11-22	NA	NA	2010-11-24	NA	NA	2008-04-10	2007-08-27	2.62	3.24	NA	NA	DD/WT	Unsuccessful	no eggs	no sperm & eggs
DD103	DD168	2010-11-22	NA	NA	2010-11-24	NA	NA	2008-01-11	2008-02-27	2.87	2.74	NA	NA	DD/WT	Unsuccessful	no eggs	no sperm & eggs
DD104	DD169	2010-11-22	2010-11-22	2010-11-23	NA	350	NA	2008-02-27	2008-02-27	2.74	2.74	NA	NA	DD/WT	Successful	high	high
DD101	DD171	2010-11-22	NA	NA	2010-11-24	NA	NA	2008-04-10	2008-02-27	2.62	2.74	NA	NA	DD/WT	Unsuccessful	no eggs	no sperm & eggs
DD123	DD173	2010-11-22	2010-11-23	2010-11-23	NA	300	NA	2008-12-12	2008-02-27	1.95	2.74	NA	NA	DD/WT	Successful	high	high
DD099	DD180	2010-11-22	NA	NA	2010-11-24	NA	NA	2007-08-27	2008-04-10	3.24	2.62	NA	NA	DD/WT	Unsuccessful	no eggs	no sperm & eggs
DD112	DD180	2010-11-22	NA	NA	2010-11-24	NA	NA	2008-02-27	2008-04-10	2.74	2.62	NA	NA	DD/WT	Unsuccessful	no eggs	no sperm & eggs
DD125	DD183	2010-11-22	2010-11-23	2010-11-23	NA	300	NA	2008-12-12	2008-04-10	1.95	2.62	NA	NA	DD/WT	Successful	high	high
DD141	DD221	2010-11-22	NA	NA	2010-11-24	NA	NA	2008-11-29	2008-12-12	1.98	1.95	NA	NA	DD/WT	Unsuccessful	no eggs	no sperm & eggs
DD142	DD187	2010-11-23	2010-11-24	2010-11-24	NA	NA	NA	2008-11-29	2008-02-27	1.98	2.74	NA	NA	DD/WT	Successful	high	high
TG	DD171	2010-11-24	2010-11-25	2010-11-25	NA	NA	NA	NA	2008-02-27	NA	2.74	NA	NA	Male TG	Successful	high	high
DD143	DD168	2010-11-30	NA	NA	2010-12-02	NA	NA	2008-11-29	2008-02-27	2	2.76	NA	NA	DD/WT	Unsuccessful	no eggs	no sperm & eggs
DD145	DD176	2010-11-30	NA	NA	2010-12-02	NA	NA	2008-11-29	2008-04-10	2	2.64	NA	NA	DD/WT	Unsuccessful	no eggs	no sperm & eggs
DD136	DD191	2010-12-01	NA	NA	2010-12-02	NA	NA	2008-11-28	2008-01-11	2.01	2.89	NA	NA	DD/WT	Unsuccessful	no eggs	no sperm & eggs
DD144	DD193	2010-12-01	2010-12-01	NA	2010-12-02	NA	NA	2008-11-29	2008-04-10	2.01	2.64	NA	NA	DD/WT	Only sperm	no eggs	no eggs
DD107	DD219	2010-12-01	2010-12-01	2010-12-02	NA	NA	NA	2008-04-10	2008-11-28	2.64	2.01	NA	NA	DD/WT	Successful	high	high
TG	DD180	2010-12-06	2010-12-10	2011-01-03	2011-01-04	NA	NA	NA	2008-04-10	NA	2.66	NA	NA	Male TG	Successful	moderate-to-poor	moderate-to-poor
DD112	DD181	2010-12-06	NA	NA	2010-12-09	NA	NA	2008-02-27	2008-04-10	2.78	2.66	NA	NA	DD/WT	Unsuccessful	no eggs	no sperm & eggs
DD145	DD192	2010-12-06	2010-12-07	2010-12-08	NA	300	NA	2008-11-29	2008-04-10	2.02	2.66	NA	NA	DD/WT	Successful	high	high
DD082	DD193	2010-12-06	2010-12-07	2010-12-08	NA	275	NA	2005-10-31	2008-04-10	5.1	2.66	NA	NA	DD/WT	Successful	high	high
DD081	DD232	2010-12-06	NA	NA	2010-12-09	NA	NA	2005-10-31	2008-12-12	5.1	1.98	NA	NA	DD/WT	Unsuccessful	no eggs	no sperm & eggs
DD102	DD236	2010-12-06	NA	NA	2010-12-09	NA	NA	2008-01-11	2008-12-12	2.9	1.98	NA	NA	DD/WT	Unsuccessful	no eggs	no sperm & eggs
DD143	DD160	2010-12-06	NA	NA	2010-12-09	NA	NA	2008-11-29	2007-10-23	2.02	3.12	NA	NA	DD/WT	Unsuccessful	no eggs	no sperm & eggs
DD141	DD218	2010-12-06	2010-12-07	2010-12-08	NA	330	NA	2008-11-29	2008-11-28	2.02	2.02	NA	NA	DD/WT	Successful	high	high
DD142	DD195	2010-12-13	2010-12-13	2010-12-14	NA	NA	NA	2008-11-29	2008-04-10	2.04	2.68	NA	NA	DD/WT	Successful	high	high
DD143	DD220	2010-12-13	NA	NA	2010-12-16	NA	NA	2008-11-29	2008-11-28	2.04	2.04	NA	NA	DD/WT	Unsuccessful	no eggs	no sperm & eggs
DD146	DD222	2010-12-13	2010-12-13	2010-12-15	NA	NA	NA	2008-11-28	2008-12-12	2.04	2	NA	NA	DD/WT	Successful	unknown	unknown
DD108	DD223	2010-12-13	2010-12-13	NA	2010-12-16	NA	NA	2008-04-10	2008-12-12	2.68	2	NA	NA	DD/WT	Only sperm	no eggs	no eggs
DD144	DD225	2010-12-14	2010-12-14	NA	2010-12-16	NA	NA	2008-11-29	2008-12-12	2.04	2.01	NA	NA	DD/WT	Only sperm	no eggs	no eggs
DD081	DD226	2010-12-14	2010-12-27	2010-12-27	NA	NA	NA	2005-10-31	2008-12-12	5.12	2.01	NA	NA	DD/WT	Successful	high	high
DD087	DD227	2010-12-14	2010-12-15	2010-12-15	NA	NA	NA	2007-02-01	2008-12-12	3.87	2.01	NA	NA	DD/WT	Successful	high	high
DD088	DD228	2010-12-14	2010-12-15	2010-12-15	NA	NA	NA	2007-02-01	2008-12-12	3.87	2.01	NA	NA	DD/WT	Successful	high	high
TG	DD229	2010-12-14	2010-12-15	NA	NA	NA	NA	NA	2008-12-12	NA	2.01	NA	NA	Male TG	Successful	high	high
DD073	DD230	2010-12-14	2010-12-14	2010-12-15	NA	NA	NA	2005-10-31	2008-12-12	5.12	2.01	NA	NA	DD/WT	Successful	high	high
DD067	DD233	2010-12-21	NA	NA	2010-12-22	NA	NA	2003-12-09	2008-12-12	7.04	2.02	NA	NA	DD/WT	Unsuccessful	no eggs	no sperm & eggs
DD095	DD234	2010-12-21	NA	2010-12-22	NA	125	NA	2008-04-10	2008-12-12	2.7	2.02	NA	NA	DD/WT	Successful	high	high
DD097	DD235	2010-12-21	NA	NA	2010-12-22	NA	NA	2007-10-23	2008-12-12	3.16	2.02	NA	NA	DD/WT	Unsuccessful	no eggs	no sperm & eggs
DD098	DD235	2011-01-03	2011-01-04	NA	2011-01-05	NA	NA	2007-10-23	2008-12-12	3.2	2.06	NA	NA	DD/WT	Only sperm	no eggs	no eggs
DD100	DD237	2011-01-03	2011-01-04	2011-01-05	NA	320	NA	2008-01-11	2008-12-12	2.98	2.06	NA	NA	DD/WT	Successful	high	high
DD101	DD238	2011-01-03	2011-01-04	2011-01-05	NA	370	NA	2008-04-10	2008-12-12	2.73	2.06	NA	NA	DD/WT	Successful	high	high
DD102	DD221	2011-01-10	NA	NA	2011-01-13	NA	NA	2008-01-11	2008-12-12	3	2.08	NA	NA	DD/WT	Unsuccessful	no eggs	no sperm & eggs
DD104	DD222	2011-01-10	2011-01-10	2011-01-11	NA	NA	NA	2008-02-27	2008-12-12	2.87	2.08	NA	NA	DD/WT	Successful	high	high
DD105	DD229	2011-01-10	2011-01-10	2011-01-11	NA	NA	NA	2008-02-27	2008-12-12	2.87	2.08	NA	NA	DD/WT	Successful	high	high
TG	DD044	2011-01-11	2011-01-12	2011-01-12	NA	NA	NA	NA	2002-08-01	NA	8.45	NA	NA	Male TG	Successful	high	high
DD109	DD225	2011-01-11	2011-01-13	2011-01-14	NA	NA	NA	2008-04-10	2008-12-12	2.76	2.08	NA	NA	DD/WT	Successful	high	high
DD107	DD233	2011-01-11	2011-01-11	NA	2011-01-13	NA	NA	2008-04-10	2008-12-12	2.76	2.08	NA	NA	DD/WT	Only sperm	no eggs	no eggs
DD108	DD236	2011-01-11	NA	NA	2011-01-13	NA	NA	2008-04-10	2008-12-12	2.76	2.08	NA	NA	DD/WT	Unsuccessful	no eggs	no sperm & eggs
DD110	DD241	2011-01-11	2011-01-12	2011-01-12	NA	400	NA	2008-02-27	2008-12-12	2.87	2.08	NA	NA	DD/WT	Successful	high	high
DD111	DD242	2011-01-12	2011-01-13	2011-01-13	NA	30	NA	2008-02-27	2008-12-12	2.88	2.08	NA	NA	DD/WT	Successful	unknown	unknown
DD107	DD244	2011-01-17	2011-01-17	2011-01-18	NA	NA	NA	2008-04-10	2009-04-09	2.77	1.78	NA	NA	DD/WT	Successful	unknown	unknown
DD108	DD246	2011-01-17	2011-01-18	2011-01-19	NA	NA	NA	2008-04-10	2009-04-09	2.77	1.78	NA	NA	DD/WT	Successful	high	high
DD124	TG	2011-01-18	2011-01-19	2011-01-20	NA	NA	NA	2008-12-12	NA	2.1	NA	NA	NA	Female TG	Successful	high	high
DD125	TG	2011-01-18	2011-01-24	2011-01-24	NA	NA	NA	2008-12-12	NA	2.1	NA	NA	NA	Female TG	Successful	high	high
DD071	TG	2011-01-22	NA	NA	2011-01-24	NA	NA	2005-10-31	NA	5.23	NA	NA	NA	Female TG	Unsuccessful	no eggs	no sperm & eggs
DD110	TG	2011-01-24	2011-01-27	2011-01-27	NA	NA	NA	2008-02-27	NA	2.91	NA	NA	NA	Female TG	Successful	high	high
DD111	DD283	2011-01-24	2011-01-24	2011-01-25	NA	NA	NA	2008-02-27	2009-07-14	2.91	1.53	NA	NA	DD/WT	Successful	high	high
DD081	DD284	2011-01-24	2011-01-24	2011-01-26	NA	200	NA	2005-10-31	2009-07-14	5.24	1.53	NA	NA	DD/WT	Successful	high	high
DD102	DD247	2011-01-24	NA	NA	2011-01-25	NA	NA	2008-01-11	2008-12-12	3.04	2.12	NA	NA	DD/WT	Unsuccessful	no eggs	no sperm & eggs
DD123	DD248	2011-01-24	2011-01-24	2011-01-25	NA	NA	NA	2008-12-12	2008-12-12	2.12	2.12	NA	NA	DD/WT	Successful	high	high
DD073	DD250	2011-01-24	NA	NA	2011-01-25	NA	NA	2005-10-31	2008-12-19	5.24	2.1	NA	NA	DD/WT	Unsuccessful	no eggs	no sperm & eggs
DD094	DD284	2011-02-06	2011-02-07	2011-02-07	NA	225	NA	2008-04-10	2009-07-14	2.83	1.57	NA	NA	DD/WT	Successful	high	high
DD095	DD285	2011-02-06	2011-02-06	2011-02-07	NA	270	NA	2008-04-10	2009-07-14	2.83	1.57	NA	NA	DD/WT	Successful	high	high
DD111	TG	2011-02-10	2011-02-17	NA	2011-03-09	NA	NA	2008-02-27	NA	2.96	NA	NA	NA	Female TG	Only sperm	no eggs	no eggs
TG	DD141	2011-02-10	NA	2011-02-11	NA	NA	NA	NA	2007-06-15	NA	3.66	NA	NA	Male TG	Successful	high	high
TG	DD130	2011-02-14	2011-02-14	2011-02-15	NA	250	NA	NA	2006-12-29	NA	4.13	NA	NA	Male TG	Successful	high	high
DD096	DD247	2011-02-21	NA	NA	2011-02-24	NA	NA	2008-04-10	2008-12-12	2.87	2.19	NA	NA	DD/WT	Unsuccessful	no eggs	no sperm & eggs
DD097	DD286	2011-02-22	2011-02-22	2011-02-24	NA	NA	NA	2007-10-23	2009-07-14	3.34	1.61	NA	NA	DD/WT	Successful	high	high
DD110	TG	2011-02-28	NA	NA	2011-03-02	NA	NA	2008-02-27	NA	3.01	NA	NA	NA	Female TG	Unsuccessful	no eggs	no sperm & eggs
DD094	TG	2011-02-28	2011-02-28	2011-03-01	NA	NA	NA	2008-04-10	NA	2.89	NA	NA	NA	Female TG	Successful	high	high
DD099	DD039	2011-02-28	2011-03-04	NA	2011-03-09	NA	NA	2007-08-27	2002-02-01	3.51	9.08	NA	NA	DD/WT	Only sperm	no eggs	no eggs
DD100	TG	2011-03-01	2011-03-02	2011-03-02	NA	NA	NA	2008-01-11	NA	3.14	NA	NA	NA	Female TG	Successful	high	high
DD101	DD044	2011-03-01	NA	NA	2011-03-04	NA	NA	2008-04-10	2002-08-01	2.89	8.59	NA	NA	DD/WT	Unsuccessful	no eggs	no sperm & eggs
TG	DD101	2011-03-01	2011-03-01	2011-03-02	NA	NA	NA	NA	2005-01-14	NA	6.13	NA	NA	Male TG	Successful	moderate-to-poor	moderate-to-poor
DD102	DD140	2011-03-01	NA	NA	2011-03-04	NA	NA	2008-01-11	2007-06-15	3.14	3.71	NA	NA	DD/WT	Successful	moderate-to-poor	moderate-to-poor
DD103	DD141	2011-03-01	NA	NA	2011-03-04	NA	NA	2008-01-11	2007-06-15	3.14	3.71	NA	NA	DD/WT	Unsuccessful	no eggs	no sperm & eggs
DD098	DD287	2011-03-01	NA	NA	2011-03-04	NA	NA	2007-10-23	2009-07-14	3.36	1.63	NA	NA	DD/WT	Unsuccessful	no eggs	no sperm & eggs
DD104	DD142	2011-03-03	2011-03-03	2011-03-05	NA	NA	NA	2008-02-27	2007-06-15	3.01	3.72	NA	NA	DD/WT	Successful	high	high
DD105	DD150	2011-03-03	NA	NA	2011-03-04	NA	NA	2008-02-27	2007-08-27	3.01	3.52	NA	NA	DD/WT	Unsuccessful	no eggs	no sperm & eggs
DD107	DD151	2011-03-07	2011-03-08	NA	2011-03-09	NA	NA	2008-04-10	2007-08-27	2.91	3.53	NA	NA	DD/WT	Only sperm	no eggs	no eggs
DD108	DD152	2011-03-07	2011-03-07	2011-03-08	NA	NA	NA	2008-04-10	2007-08-27	2.91	3.53	NA	NA	DD/WT	Successful	high	high
TG	TG	2011-03-09	NA	NA	2011-03-17	NA	NA	NA	NA	NA	NA	NA	NA	TG	Unsuccessful	no eggs	no sperm & eggs
TG	TG	2011-03-19	NA	2011-03-20	NA	NA	NA	NA	NA	NA	NA	NA	NA	TG	Successful	moderate-to-poor	moderate-to-poor
DD082	TG	2011-03-21	NA	NA	NA	NA	NA	2005-10-31	NA	5.39	NA	NA	NA	Female TG	Unsuccessful	no eggs	no sperm & eggs
TG	DD164	2011-03-23	2011-03-27	2011-03-28	NA	NA	NA	NA	2007-10-23	NA	3.42	NA	NA	Male TG	Successful	high	high
TG	DD165	2011-03-25	2011-03-28	2011-03-28	NA	NA	NA	NA	2007-10-23	NA	3.42	NA	NA	Male TG	Successful	high	high
DD111	DD151	2011-03-29	NA	NA	2011-04-01	NA	NA	2008-02-27	2007-08-27	3.08	3.59	NA	NA	DD/WT	Unsuccessful	no eggs	no sperm & eggs
DD112	DD153	2011-03-29	NA	NA	2011-04-01	NA	NA	2008-02-27	2007-08-27	3.08	3.59	NA	NA	DD/WT	Unsuccessful	no eggs	no sperm & eggs
DD123	DD297	2011-03-29	2011-03-30	2011-03-30	NA	NA	NA	2008-12-12	2009-10-22	2.29	1.43	NA	NA	DD/WT	Successful	high	high
DD124	DD298	2011-03-29	2011-03-30	2011-03-30	NA	NA	NA	2008-12-12	2009-10-22	2.29	1.43	NA	NA	DD/WT	Successful	high	high
DD111	DD154	2011-04-03	NA	2011-04-08	NA	NA	NA	2008-02-27	2007-10-23	3.1	3.45	NA	NA	DD/WT	Successful	high	high
DD125	DD161	2011-04-03	2011-04-05	2011-04-07	NA	NA	NA	2008-12-12	2007-10-23	2.31	3.45	NA	NA	DD/WT	Successful	high	high
DD147	DD293	2011-04-03	NA	NA	2011-04-07	NA	NA	2010-01-25	2010-03-17	1.19	1.05	NA	NA	DD/WT	Unsuccessful	no eggs	no sperm & eggs
DD148	DD162	2011-04-04	2011-04-04	2011-04-05	NA	NA	NA	2010-01-25	2007-10-23	1.19	3.45	NA	NA	DD/WT	Successful	high	high
DD105	DD299	2011-04-04	2011-04-04	2011-04-05	NA	NA	NA	2008-02-27	2009-10-22	3.1	1.45	NA	NA	DD/WT	Successful	high	high
DD110	DD294	2011-04-04	2011-04-04	2011-04-05	NA	NA	NA	2008-02-27	2010-03-17	3.1	1.05	NA	NA	DD/WT	Successful	high	high
DD141	DD171	2011-04-05	2011-04-05	2011-04-21	NA	NA	NA	2008-11-29	2008-02-27	2.35	3.1	NA	NA	DD/WT	Successful	high	high
DD142	TG	2011-04-06	NA	NA	2011-04-14	NA	NA	2008-11-29	NA	2.35	NA	NA	NA	Female TG	Unsuccessful	no eggs	no sperm & eggs
TG	TG	2011-04-07	NA	NA	2011-04-12	NA	NA	NA	NA	NA	NA	NA	NA	TG	Unsuccessful	no eggs	no sperm & eggs
TG	DD241	2011-04-08	2011-04-09	2011-04-10	NA	NA	NA	NA	2008-12-12	NA	2.32	NA	NA	Male TG	Successful	high	high
TG	DD168	2011-04-08	2011-04-09	2011-04-10	NA	NA	NA	NA	2008-02-27	NA	3.11	NA	NA	Male TG	Successful	high	high
alb021	alb033	2011-04-12	2011-04-13	2011-04-14	NA	100	NA	2009-07-21	2009-07-21	1.73	1.73	NA	NA	DD/WT	Successful	high	high
DD105	DD169	2011-04-12	2011-04-13	2011-04-14	NA	NA	NA	2008-02-27	2008-02-27	3.12	3.12	NA	NA	DD/WT	Successful	high	high
DD110	TG	2011-04-14	2011-04-15	2011-04-15	NA	NA	NA	2008-02-27	NA	3.13	NA	NA	NA	Female TG	Successful	high	high
TG	DD173	2011-04-14	2011-04-15	2011-04-15	NA	NA	NA	NA	2008-02-27	NA	3.13	NA	NA	Male TG	Successful	high	high
DD149	DD167	2011-04-17	2011-04-18	2011-04-18	NA	NA	NA	2010-01-25	2007-10-23	1.22	3.48	NA	NA	DD/WT	Successful	high	high
DD150	DD300	2011-04-17	NA	NA	2011-04-18	NA	NA	2010-01-25	2009-10-22	1.22	1.48	NA	NA	DD/WT	Unsuccessful	no eggs	no sperm & eggs
DD150	DD300	2011-04-25	NA	NA	2011-04-27	NA	NA	2010-01-25	2009-10-22	1.25	1.51	NA	NA	DD/WT	Unsuccessful	no eggs	no sperm & eggs
DD147	DD180	2011-04-25	2011-04-26	2011-04-26	NA	NA	NA	2010-01-25	2008-04-10	1.25	3.04	NA	NA	DD/WT	Successful	high	high
TG	TG	2011-04-26	NA	NA	2011-05-05	NA	NA	NA	NA	NA	NA	NA	NA	TG	Unsuccessful	no eggs	no sperm & eggs
alb021	alb034	2011-04-26	NA	NA	2011-05-03	NA	NA	2009-07-21	2009-07-21	1.76	1.76	NA	NA	DD/WT	Unsuccessful	no eggs	no sperm & eggs
alb022	alb035	2011-04-26	NA	NA	2011-05-02	NA	NA	2009-07-21	2009-07-21	1.76	1.76	NA	NA	DD/WT	Unsuccessful	no eggs	no sperm & eggs
DD151	DD182	2011-04-26	NA	2011-04-27	NA	NA	NA	2010-03-17	2008-04-10	1.11	3.04	NA	NA	DD/WT	Successful	high	high
DD096	DD225	2011-05-01	2011-05-02	NA	2011-05-04	NA	NA	2008-04-10	2008-12-12	3.06	2.38	NA	NA	DD/WT	Only sperm	no eggs	no eggs
DD094	DD301	2011-05-01	NA	NA	2011-05-04	NA	NA	2008-04-10	2009-10-22	3.06	1.52	NA	NA	DD/WT	Unsuccessful	no eggs	no sperm & eggs
DD099	DD186	2011-05-02	2011-05-02	2011-05-03	NA	NA	NA	2007-08-27	2008-02-27	3.68	3.18	NA	NA	DD/WT	Successful	high	high
alb022	alb030	2011-05-02	NA	NA	2011-05-05	NA	NA	2009-07-21	2009-07-21	1.78	1.78	NA	NA	DD/WT	Unsuccessful	no eggs	no sperm & eggs
DD097	DD183	2011-05-02	2011-05-03	2011-05-03	NA	NA	NA	2007-10-23	2008-04-10	3.53	3.06	NA	NA	DD/WT	Successful	high	high
alb021	alb031	2011-05-03	2011-05-04	2011-05-05	NA	NA	NA	2009-07-21	2009-07-21	1.78	1.78	NA	NA	DD/WT	Successful	high	high
TG	DD222	2011-05-04	2011-05-05	2011-05-05	NA	NA	NA	NA	2008-12-12	NA	2.39	NA	NA	Male TG	Successful	high	high
TG	DD224	2011-05-04	2011-05-05	NA	2011-05-15	NA	NA	NA	2008-12-12	NA	2.39	NA	NA	Male TG	Only sperm	no eggs	no eggs
DD094	DD187	2011-05-08	NA	2011-05-09	NA	NA	NA	2008-04-10	2008-02-27	3.08	3.19	NA	NA	DD/WT	Successful	high	high
DD096	DD188	2011-05-08	NA	2011-05-09	NA	NA	NA	2008-04-10	2008-02-27	3.08	3.19	NA	NA	DD/WT	Successful	high	high
DD112	DD218	2011-05-10	2010-05-10	2011-05-11	NA	NA	NA	2008-02-27	2008-11-28	3.2	2.45	NA	NA	DD/WT	Successful	unknown	unknown
DD111	DD140	2011-05-10	2011-05-10	2011-05-11	NA	NA	NA	2008-02-27	2007-06-15	3.2	3.9	NA	NA	DD/WT	Successful	high	high
DD110	DD194	2011-05-10	NA	NA	2011-05-12	NA	NA	2008-02-27	2008-04-10	3.2	3.08	NA	NA	DD/WT	Unsuccessful	no eggs	no sperm & eggs
DD100	DD219	2011-05-11	NA	NA	2011-05-12	NA	NA	2008-01-11	2008-11-28	3.33	2.45	NA	NA	DD/WT	Unsuccessful	no eggs	no sperm & eggs
DD102	DD220	2011-05-11	NA	NA	2011-05-12	NA	NA	2008-01-11	2008-11-28	3.33	2.45	NA	NA	DD/WT	Unsuccessful	no eggs	no sperm & eggs
DD105	DD221	2011-05-11	NA	NA	2011-05-12	NA	NA	2008-02-27	2008-12-12	3.2	2.41	NA	NA	DD/WT	Unsuccessful	no eggs	no sperm & eggs
TG	TG	2011-05-12	NA	NA	NA	NA	NA	NA	NA	NA	NA	NA	NA	TG	Unsuccessful	no eggs	no sperm & eggs
TG	TG	2011-05-12	NA	NA	2011-05-15	NA	NA	NA	NA	NA	NA	NA	NA	TG	Unsuccessful	no eggs	no sperm & eggs
TG	DD227	2011-05-12	NA	NA	2011-05-15	NA	NA	NA	2008-12-12	NA	2.41	NA	NA	Male TG	Unsuccessful	no eggs	no sperm & eggs
DD150	TG	2011-05-13	2011-05-14	2011-05-15	NA	NA	NA	2010-01-25	NA	1.3	NA	NA	NA	Female TG	Successful	moderate-to-poor	moderate-to-poor
TG	TG	2011-05-15	2011-05-18	2011-05-18	NA	NA	NA	NA	NA	NA	NA	NA	NA	TG	Successful	high	high
TG	TG	2011-05-15	NA	NA	2011-06-21	NA	NA	NA	NA	NA	NA	NA	NA	TG	Unsuccessful	no eggs	no sperm & eggs
TG	TG	2011-05-15	2011-06-22	2011-06-23	NA	NA	NA	NA	NA	NA	NA	NA	NA	TG	Successful	high	high
TG	DD219	2011-05-15	2011-05-15	2011-05-16	NA	NA	NA	NA	2008-11-28	NA	2.46	NA	NA	Male TG	Successful	high	high
DD102	DD225	2011-05-15	2011-05-15	NA	2011-05-18	NA	NA	2008-01-11	2008-12-12	3.34	2.42	NA	NA	DD/WT	Only sperm	no eggs	no eggs
TG	DD227	2011-05-15	NA	NA	2011-05-18	NA	NA	NA	2008-12-12	NA	2.42	NA	NA	Male TG	Unsuccessful	no eggs	no sperm & eggs
DD100	DD194	2011-05-15	2011-05-15	2011-05-16	NA	NA	NA	2008-01-11	2008-04-10	3.34	3.1	NA	NA	DD/WT	Successful	high	high
DD105	DD224	2011-05-16	2011-05-16	2011-05-17	NA	NA	NA	2008-02-27	2008-12-12	3.22	2.42	NA	NA	DD/WT	Successful	high	high
DD107	DD226	2011-05-16	NA	NA	2011-05-18	NA	NA	2008-04-10	2008-12-12	3.1	2.42	NA	NA	DD/WT	Unsuccessful	no eggs	no sperm & eggs
DD108	DD229	2011-05-17	2011-05-18	2011-05-18	NA	NA	NA	2008-04-10	2008-12-12	3.1	2.43	NA	NA	DD/WT	Successful	high	high
DD109	DD230	2011-05-17	2011-05-18	2011-05-20	NA	NA	NA	2008-04-10	2008-12-12	3.1	2.43	NA	NA	DD/WT	Successful	high	high
DD151	TG	2011-05-18	NA	NA	2011-05-21	NA	NA	2010-03-17	NA	1.17	NA	NA	NA	Female TG	Unsuccessful	no eggs	no sperm & eggs
TG	DD225	2011-05-18	NA	NA	2011-05-20	NA	NA	NA	2008-12-12	NA	2.43	NA	NA	Male TG	Unsuccessful	no eggs	no sperm & eggs
DD107	TG	2011-05-19	NA	NA	2011-05-20	NA	NA	2008-04-10	NA	3.11	NA	NA	NA	Female TG	Unsuccessful	no eggs	no sperm & eggs
DD111	TG	2011-05-20	NA	NA	2011-05-23	NA	NA	2008-02-27	NA	3.23	NA	NA	NA	Female TG	Unsuccessful	no eggs	no sperm & eggs
TG	DD233	2011-05-20	2011-05-20	2011-05-21	2011-05-22	300	NA	NA	2008-12-12	NA	2.44	NA	NA	Male TG	Successful	high	high
DD110	DD225	2011-05-23	NA	NA	2011-05-25	NA	NA	2008-02-27	2008-12-12	3.24	2.44	NA	NA	DD/WT	Unsuccessful	no eggs	no sperm & eggs
DD107	DD234	2011-05-23	2011-05-23	2011-05-24	NA	NA	NA	2008-04-10	2008-12-12	3.12	2.44	NA	NA	DD/WT	Successful	high	high
DD102	DD236	2011-05-24	NA	NA	2011-05-25	NA	NA	2008-01-11	2008-12-12	3.37	2.45	NA	NA	DD/WT	Unsuccessful	no eggs	no sperm & eggs
DD112	DD237	2011-05-24	NA	NA	2011-05-25	NA	NA	2008-02-27	2008-12-12	3.24	2.45	NA	NA	DD/WT	Unsuccessful	no eggs	no sperm & eggs
DD111	DD226	2011-05-25	NA	NA	2011-05-26	NA	NA	2008-02-27	2008-12-12	3.24	2.45	NA	NA	DD/WT	Unsuccessful	no eggs	no sperm & eggs
DD140	DD227	2011-05-25	NA	NA	2011-05-26	NA	NA	2008-11-29	2008-12-12	2.48	2.45	NA	NA	DD/WT	Unsuccessful	no eggs	no sperm & eggs
DD100	TG	2011-05-31	NA	NA	2011-06-01	NA	NA	2008-01-11	NA	3.39	NA	NA	NA	Female TG	Unsuccessful	no eggs	no sperm & eggs
DD101	TG	2011-06-01	NA	NA	2011-06-09	NA	NA	2008-04-10	NA	3.14	NA	NA	NA	Female TG	Unsuccessful	no eggs	no sperm & eggs
TG	DD238	2011-06-01	2011-06-03	2011-06-03	NA	NA	NA	NA	2008-12-12	NA	2.47	NA	NA	Male TG	Successful	high	high
DD071	DD242	2011-06-01	2011-06-03	2011-06-04	NA	NA	NA	2005-10-31	2008-12-12	5.59	2.47	NA	NA	DD/WT	Successful	unknown	unknown
TG	TG	2011-06-03	NA	NA	2011-06-10	NA	NA	NA	NA	NA	NA	NA	NA	TG	Unsuccessful	no eggs	no sperm & eggs
DD102	DD243	2011-06-06	2011-06-08	2011-06-08	NA	NA	NA	2008-01-11	2008-12-12	3.4	2.48	NA	NA	DD/WT	Successful	unknown	unknown
DD107	DD244	2011-06-06	NA	NA	2011-06-21	NA	NA	2008-04-10	2009-04-09	3.16	2.16	NA	NA	DD/WT	Unsuccessful	no eggs	no sperm & eggs
DD110	DD246	2011-06-06	NA	NA	2011-06-21	NA	NA	2008-02-27	2009-04-09	3.27	2.16	NA	NA	DD/WT	Unsuccessful	no eggs	no sperm & eggs
DD112	DD249	2011-06-07	2011-06-08	2011-06-08	NA	NA	NA	2008-02-27	2008-12-12	3.28	2.48	NA	NA	DD/WT	Successful	high	high
TG	DD227	2011-06-14	NA	NA	2011-06-17	NA	NA	NA	2008-12-12	NA	2.5	NA	NA	Male TG	Unsuccessful	no eggs	no sperm & eggs
DD094	TG	2011-06-15	NA	NA	2011-06-21	NA	NA	2008-04-10	NA	3.18	NA	NA	NA	Female TG	Unsuccessful	no eggs	no sperm & eggs
DD097	TG	2011-06-15	2011-07-06	2011-07-07	NA	NA	NA	2007-10-23	NA	3.65	NA	NA	NA	Female TG	Successful	moderate-to-poor	moderate-to-poor
DD132	DD197	2011-06-15	2011-06-21	NA	2011-06-23	NA	NA	2008-12-19	2007-11-22	2.49	3.56	NA	NA	DD/WT	Only sperm	no eggs	no eggs
TG	DD237	2011-06-15	2011-06-15	NA	2011-06-19	NA	NA	NA	2008-12-12	NA	2.51	NA	NA	Male TG	Only sperm	no eggs	no eggs
DD095	DD283	2011-06-15	2011-06-16	2011-06-17	NA	NA	NA	2008-04-10	2009-07-14	3.18	1.92	NA	NA	DD/WT	Successful	high	high
TG	DD284	2011-06-16	NA	NA	2011-06-19	NA	NA	NA	2009-07-14	NA	1.92	NA	NA	Male TG	Successful	high	high
DD145	TG	2011-06-21	2011-06-26	2011-06-27	NA	NA	NA	2008-11-29	NA	2.56	NA	NA	NA	Female TG	Successful	high	high
DD073	TG	2011-06-21	NA	NA	2011-06-25	NA	NA	2005-10-31	NA	5.64	NA	NA	NA	Female TG	Unsuccessful	no eggs	no sperm & eggs
DD150	TG	2011-06-21	2011-06-22	2011-06-23	NA	NA	NA	2010-01-25	NA	1.4	NA	NA	NA	Female TG	Successful	high	high
TG	TG	2011-06-21	2011-06-24	NA	2011-07-01	NA	NA	NA	NA	NA	NA	NA	NA	TG	Only sperm	no eggs	no eggs
TG	TG	2011-06-21	2011-06-25	2011-06-26	NA	NA	NA	NA	NA	NA	NA	NA	NA	TG	Successful	unknown	unknown
DD141	DD244	2011-06-23	NA	NA	2011-06-27	NA	NA	2008-11-29	2009-04-09	2.56	2.21	NA	NA	DD/WT	Unsuccessful	no eggs	no sperm & eggs
DD142	DD285	2011-06-23	2011-06-27	2011-06-27	NA	NA	NA	2008-11-29	2009-07-14	2.56	1.94	NA	NA	DD/WT	Successful	high	high
DD143	TG	2011-06-24	NA	NA	2011-06-27	NA	NA	2008-11-29	NA	2.57	NA	NA	NA	Female TG	Unsuccessful	no eggs	no sperm & eggs
DD146	DD287	2011-06-24	NA	NA	2011-06-27	NA	NA	2008-11-28	2009-07-14	2.57	1.95	NA	NA	DD/WT	Unsuccessful	no eggs	no sperm & eggs
DD112	TG	2011-06-25	2011-06-27	2011-06-27	NA	NA	NA	2008-02-27	NA	3.33	NA	NA	NA	Female TG	Successful	high	high
DD107	TG	2011-06-25	NA	NA	2011-07-01	NA	NA	2008-04-10	NA	3.21	NA	NA	NA	Female TG	Unsuccessful	no eggs	no sperm & eggs
DD133	TG	2011-06-25	NA	NA	2011-06-30	NA	NA	2008-12-19	NA	2.52	NA	NA	NA	Female TG	Unsuccessful	no eggs	no sperm & eggs
DD102	DD289	2011-06-25	2011-06-26	2011-06-26	NA	NA	NA	2008-01-11	2010-01-25	3.45	1.41	NA	NA	DD/WT	Successful	high	high
TG	DD259	2011-06-26	NA	NA	2011-06-30	NA	NA	NA	2008-11-28	NA	2.58	NA	NA	Male TG	Unsuccessful	no eggs	no sperm & eggs
TG	DD293	2011-06-26	NA	NA	2011-06-27	NA	NA	NA	2010-03-17	NA	1.28	NA	NA	Male TG	Unsuccessful	no eggs	no sperm & eggs
DD105	DD291	2011-06-28	2011-06-29	2011-06-30	NA	NA	NA	2008-02-27	2010-03-18	3.33	1.28	NA	NA	DD/WT	Successful	high	high
DD108	DD292	2011-06-28	2011-06-29	2011-06-30	NA	NA	NA	2008-04-10	2010-03-18	3.22	1.28	NA	NA	DD/WT	Successful	high	high
DD131	TG	2011-06-30	NA	2011-07-07	NA	NA	NA	2008-12-19	NA	2.53	NA	NA	NA	Female TG	Successful	high	high
TG	DD262	2011-06-30	2011-07-01	2011-07-02	NA	NA	NA	NA	2008-11-28	NA	2.59	NA	NA	Male TG	Successful	moderate-to-poor	moderate-to-poor
TG	DD266	2011-06-30	2011-07-01	2011-07-02	NA	NA	NA	NA	2008-11-29	NA	2.58	NA	NA	Male TG	Successful	moderate-to-poor	moderate-to-poor
DD147	TG	2011-07-01	NA	NA	2011-07-08	NA	NA	2010-01-25	NA	1.43	NA	NA	NA	Female TG	Unsuccessful	no eggs	no sperm & eggs
TG	TG	2011-07-01	NA	NA	2011-07-13	NA	NA	NA	NA	NA	NA	NA	NA	TG	Unsuccessful	no eggs	no sperm & eggs
DD150	TG	2011-07-01	NA	NA	2011-07-13	NA	NA	2010-01-25	NA	1.43	NA	NA	NA	Female TG	Unsuccessful	no eggs	no sperm & eggs
DD095	TG	2011-07-06	NA	2011-07-07	NA	NA	NA	2008-04-10	NA	3.24	NA	NA	NA	Female TG	Successful	high	high
TG	DD294	2011-07-06	NA	NA	2011-07-07	NA	NA	NA	2010-03-17	NA	1.3	NA	NA	Male TG	Unsuccessful	no eggs	no sperm & eggs
DD099	DD295	2011-07-06	2011-07-07	2011-07-08	NA	NA	NA	2007-08-27	2010-03-17	3.86	1.3	NA	NA	DD/WT	Successful	high	high
TG	DD293	2011-07-07	2011-07-07	2011-07-08	NA	NA	NA	NA	2010-03-17	NA	1.31	NA	NA	Male TG	Successful	high	high
DD147	TG	2011-07-08	NA	NA	2011-07-27	NA	NA	2010-01-25	NA	1.45	NA	NA	NA	Female TG	Unsuccessful	no eggs	no sperm & eggs
DD094	TG	2011-07-13	2011-07-15	2011-07-16	NA	70	NA	2008-04-10	NA	3.26	NA	NA	NA	Female TG	Successful	moderate-to-poor	moderate-to-poor
TG	TG	2011-07-13	2011-09-18	NA	2011-09-21	NA	NA	NA	NA	NA	NA	NA	NA	TG	Only sperm	no eggs	no eggs
DD145	TG	2011-07-13	NA	NA	2011-11-05	NA	NA	2008-11-29	NA	2.62	NA	NA	NA	Female TG	Unsuccessful	no eggs	no sperm & eggs
DD102	TG	2011-07-13	NA	NA	2011-07-27	NA	NA	2008-01-11	NA	3.5	NA	NA	NA	Female TG	Unsuccessful	no eggs	no sperm & eggs
TG	DD268	2011-07-14	2011-07-15	2011-07-21	NA	NA	NA	NA	2008-11-29	NA	2.62	NA	NA	Male TG	Successful	high	high
DD133	TG	2011-07-15	2011-07-29	2011-07-29	NA	NA	NA	2008-12-19	NA	2.57	NA	NA	NA	Female TG	Successful	high	high
TG	DD297	2011-07-18	2011-07-20	2011-07-21	NA	NA	NA	NA	2009-10-22	NA	1.74	NA	NA	Male TG	Successful	high	high
DD095	DD294	2011-07-18	NA	2011-07-23	NA	NA	NA	2008-04-10	2010-03-17	3.27	1.34	NA	NA	DD/WT	Successful	high	high
DD101	DD296	2011-07-18	NA	NA	2011-07-23	NA	NA	2008-04-10	2010-03-17	3.27	1.34	NA	NA	DD/WT	Unsuccessful	no eggs	no sperm & eggs
DD097	DD227	2011-07-18	NA	NA	2011-07-23	NA	NA	2007-10-23	2008-12-12	3.74	2.6	NA	NA	DD/WT	Unsuccessful	no eggs	no sperm & eggs
DD110	TG	2011-07-19	NA	2011-07-21	NA	NA	NA	2008-02-27	NA	3.39	NA	NA	NA	Female TG	Successful	high	high
DD100	TG	2011-07-19	NA	NA	2011-07-21	NA	NA	2008-01-11	NA	3.52	NA	NA	NA	Female TG	Unsuccessful	no eggs	no sperm & eggs
DD111	DD141	2011-07-20	2011-07-20	2011-07-21	NA	NA	NA	2008-02-27	2007-06-15	3.39	4.1	NA	NA	DD/WT	Successful	high	high
DD143	DD152	2011-07-21	NA	NA	2011-07-29	NA	NA	2008-11-29	2007-08-27	2.64	3.9	NA	NA	DD/WT	Unsuccessful	no eggs	no sperm & eggs
DD100	DD142	2011-07-21	NA	NA	2011-07-23	NA	NA	2008-01-11	2007-06-15	3.53	4.1	NA	NA	DD/WT	Unsuccessful	no eggs	no sperm & eggs
DD104	DD144	2011-07-21	2011-07-21	2011-07-23	NA	NA	NA	2008-02-27	2007-06-15	3.4	4.1	NA	NA	DD/WT	Successful	moderate-to-poor	moderate-to-poor
DD123	DD154	2011-07-24	NA	NA	2011-07-29	NA	NA	2008-12-12	2007-10-23	2.61	3.75	NA	NA	DD/WT	Unsuccessful	no eggs	no sperm & eggs
DD124	DD161	2011-07-24	2011-07-25	2011-07-25	NA	NA	NA	2008-12-12	2007-10-23	2.61	3.75	NA	NA	DD/WT	Successful	high	high
DD125	DD162	2011-07-26	2011-07-26	2011-07-27	NA	NA	NA	2008-12-12	2007-10-23	2.62	3.76	NA	NA	DD/WT	Successful	moderate-to-poor	moderate-to-poor
DD101	DD219	2011-07-26	2011-07-26	NA	2011-07-29	NA	NA	2008-04-10	2008-11-28	3.29	2.66	NA	NA	DD/WT	Only sperm	no eggs	no eggs
DD105	TG	2011-07-27	NA	NA	2011-07-29	NA	NA	2008-02-27	NA	3.41	NA	NA	NA	Female TG	Unsuccessful	no eggs	no sperm & eggs
DD108	TG	2011-07-27	NA	2011-08-04	NA	50	NA	2008-04-10	NA	3.3	NA	NA	NA	Female TG	Successful	high	high
DD108	DD164	2011-07-27	2011-07-29	2011-07-30	NA	NA	NA	2008-04-10	2007-10-23	3.3	3.76	NA	NA	DD/WT	Successful	high	high
DD117	DD212	2011-08-02	NA	2011-08-05	NA	NA	NA	2008-08-13	2008-09-14	2.97	2.88	NA	NA	DD/WT	Successful	high	high
DD135	DD263	2011-08-03	2011-08-04	2011-08-05	NA	NA	NA	2008-11-28	2008-11-28	2.68	2.68	NA	NA	DD/WT	Successful	high	high
DD088	TG	2011-08-04	NA	NA	2011-09-12	NA	NA	2007-02-01	NA	4.51	NA	NA	NA	Female TG	Unsuccessful	no eggs	no sperm & eggs
DD094	DD165	2011-08-14	NA	NA	2011-08-18	NA	NA	2008-04-10	2007-10-23	3.35	3.81	NA	NA	DD/WT	Unsuccessful	no eggs	no sperm & eggs
DD095	DD167	2011-08-14	NA	NA	2011-08-18	NA	NA	2008-04-10	2007-10-23	3.35	3.81	NA	NA	DD/WT	Unsuccessful	no eggs	no sperm & eggs
DD097	DD168	2011-08-15	NA	NA	2011-08-18	NA	NA	2007-10-23	2008-02-27	3.81	3.47	NA	NA	DD/WT	Unsuccessful	no eggs	no sperm & eggs
DD099	DD169	2011-08-15	NA	NA	2011-08-18	NA	NA	2007-08-27	2008-02-27	3.97	3.47	NA	NA	DD/WT	Unsuccessful	no eggs	no sperm & eggs
DD101	DD171	2011-08-16	NA	NA	2011-08-18	NA	NA	2008-04-10	2008-02-27	3.35	3.47	NA	NA	DD/WT	Unsuccessful	no eggs	no sperm & eggs
DD136	DD264	2011-08-16	2011-08-16	2011-08-17	NA	NA	NA	2008-11-28	2008-11-28	2.72	2.72	NA	NA	DD/WT	Successful	moderate-to-poor	moderate-to-poor
DD102	DD173	2011-08-21	NA	NA	2011-08-29	NA	NA	2008-01-11	2008-02-27	3.61	3.48	NA	NA	DD/WT	Unsuccessful	no eggs	no sperm & eggs
DD111	DD180	2011-08-21	NA	NA	2011-08-29	NA	NA	2008-02-27	2008-04-10	3.48	3.36	NA	NA	DD/WT	Unsuccessful	no eggs	no sperm & eggs
DD112	DD182	2011-08-22	NA	NA	2011-08-29	NA	NA	2008-02-27	2008-04-10	3.48	3.37	NA	NA	DD/WT	Unsuccessful	no eggs	no sperm & eggs
DD124	DD183	2011-08-22	NA	NA	2011-08-29	NA	NA	2008-12-12	2008-04-10	2.69	3.37	NA	NA	DD/WT	Unsuccessful	no eggs	no sperm & eggs
DD105	TG	2011-08-23	NA	NA	2011-08-27	NA	NA	2008-02-27	NA	3.49	NA	NA	NA	Female TG	Unsuccessful	no eggs	no sperm & eggs
DD108	DD186	2011-08-23	NA	NA	2011-08-29	NA	NA	2008-04-10	2008-02-27	3.37	3.49	NA	NA	DD/WT	Unsuccessful	no eggs	no sperm & eggs
DD110	DD302	2011-08-23	NA	NA	2011-08-29	NA	NA	2008-02-27	2009-10-22	3.49	1.84	NA	NA	DD/WT	Unsuccessful	no eggs	no sperm & eggs
DD109	DD304	2011-08-23	NA	NA	2011-08-24	NA	NA	2008-04-10	2009-11-03	3.37	1.8	NA	NA	DD/WT	Unsuccessful	no eggs	no sperm & eggs
TG	DD305	2011-08-23	NA	NA	2011-08-27	NA	NA	NA	2009-11-03	NA	1.8	NA	NA	Male TG	Unsuccessful	no eggs	no sperm & eggs
DD125	TG	2011-08-24	2011-08-25	2011-08-25	NA	NA	NA	2008-12-12	NA	2.7	NA	NA	NA	Female TG	Successful	high	high
TG	DD302	2011-08-24	2011-08-27	2011-08-28	NA	NA	NA	NA	2009-10-22	NA	1.84	NA	NA	Male TG	Successful	moderate-to-poor	moderate-to-poor
DD138	TG	2011-08-25	2011-08-29	2011-09-01	NA	NA	NA	2008-11-28	NA	2.74	NA	NA	NA	Female TG	Successful	unknown	unknown
DD109	TG	2011-08-25	2011-08-27	2011-08-28	NA	150	NA	2008-04-10	NA	3.38	NA	NA	NA	Female TG	Successful	high	high
TG	DD266	2011-08-25	2011-08-25	2011-08-26	NA	NA	NA	NA	2008-11-29	NA	2.74	NA	NA	Male TG	Successful	moderate-to-poor	moderate-to-poor
DD139	DD267	2011-08-25	2011-08-26	NA	NA	NA	NA	2008-11-28	2008-11-29	2.74	2.74	NA	NA	DD/WT	Only sperm	no eggs	no eggs
DD111	DD303	2011-08-25	NA	NA	2011-08-26	NA	NA	2008-02-27	2009-11-03	3.49	1.81	NA	NA	DD/WT	Unsuccessful	no eggs	no sperm & eggs
TG	DD304	2011-08-25	NA	NA	2011-08-26	NA	NA	NA	2009-11-03	NA	1.81	NA	NA	Male TG	Unsuccessful	no eggs	no sperm & eggs
DD127	TG	2011-08-27	NA	NA	2011-09-05	NA	NA	2008-12-12	NA	2.71	NA	NA	NA	Female TG	Unsuccessful	no eggs	no sperm & eggs
DD105	TG	2011-08-27	2011-08-28	2011-08-28	NA	NA	NA	2008-02-27	NA	3.5	NA	NA	NA	Female TG	Successful	high	high
DD141	DD180	2011-08-28	2011-08-28	2011-09-01	NA	NA	NA	2008-11-29	2008-04-10	2.75	3.38	NA	NA	DD/WT	Successful	high	high
DD108	DD182	2011-08-28	NA	NA	2011-09-01	NA	NA	2008-04-10	2008-04-10	3.38	3.38	NA	NA	DD/WT	Unsuccessful	no eggs	no sperm & eggs
DD143	DD183	2011-08-28	NA	NA	2011-09-01	NA	NA	2008-11-29	2008-04-10	2.75	3.38	NA	NA	DD/WT	Unsuccessful	no eggs	no sperm & eggs
DD142	DD303	2011-08-28	NA	NA	2011-09-01	NA	NA	2008-11-29	2009-11-03	2.75	1.82	NA	NA	DD/WT	Unsuccessful	no eggs	no sperm & eggs
DD112	DD306	2011-08-28	NA	NA	2011-09-01	NA	NA	2008-02-27	2009-11-03	3.5	1.82	NA	NA	DD/WT	Unsuccessful	no eggs	no sperm & eggs
DD140	DD173	2011-08-28	NA	NA	2011-09-01	NA	NA	2008-11-29	2008-02-27	2.75	3.5	NA	NA	DD/WT	Unsuccessful	no eggs	no sperm & eggs
DD124	DD186	2011-08-28	NA	2011-08-30	NA	350	NA	2008-12-12	2008-02-27	2.71	3.5	NA	NA	DD/WT	Successful	high	high
DD156	DD234	2011-08-29	NA	NA	2011-09-06	NA	NA	2010-09-29	2008-12-12	0.92	2.71	NA	NA	DD/WT	Unsuccessful	no eggs	no sperm & eggs
DD146	DD188	2011-08-31	NA	NA	2011-09-01	NA	NA	2008-11-28	2008-02-27	2.76	3.51	NA	NA	DD/WT	Unsuccessful	no eggs	no sperm & eggs
TG	DD194	2011-08-31	NA	2011-09-05	NA	NA	NA	NA	2008-04-10	NA	3.39	NA	NA	Male TG	Successful	high	high
DD147	DD195	2011-08-31	NA	2011-09-01	NA	NA	NA	2010-01-25	2008-04-10	1.6	3.39	NA	NA	DD/WT	Successful	high	high
TG	DD238	2011-08-31	2011-08-31	2011-09-01	NA	NA	NA	NA	2008-12-12	NA	2.72	NA	NA	Male TG	Successful	moderate-to-poor	moderate-to-poor
DD129	TG	2011-09-01	NA	NA	2011-09-06	NA	NA	2008-12-12	NA	2.72	NA	NA	NA	Female TG	Unsuccessful	no eggs	no sperm & eggs
DD128	TG	2011-09-01	NA	NA	2011-10-05	NA	NA	2008-12-12	NA	2.72	NA	NA	NA	Female TG	Unsuccessful	no eggs	no sperm & eggs
TG	DD269	2011-09-01	2011-09-02	2011-09-03	NA	NA	NA	NA	2008-11-29	NA	2.76	NA	NA	Male TG	Successful	unknown	unknown
DD135	TG	2011-09-02	NA	NA	2011-09-06	NA	NA	2008-11-28	NA	2.76	NA	NA	NA	Female TG	Unsuccessful	no eggs	no sperm & eggs
DD140	DD173	2011-09-04	NA	NA	2011-09-06	NA	NA	2008-11-29	2008-02-27	2.76	3.52	NA	NA	DD/WT	Unsuccessful	no eggs	no sperm & eggs
DD151	DD187	2011-09-04	NA	NA	2011-09-06	NA	NA	2010-03-17	2008-02-27	1.47	3.52	NA	NA	DD/WT	Unsuccessful	no eggs	no sperm & eggs
DD142	DD182	2011-09-04	NA	NA	2011-09-06	NA	NA	2008-11-29	2008-04-10	2.76	3.4	NA	NA	DD/WT	Unsuccessful	no eggs	no sperm & eggs
DD097	DD183	2011-09-05	NA	NA	2011-09-13	NA	NA	2007-10-23	2008-04-10	3.87	3.41	NA	NA	DD/WT	Unsuccessful	no eggs	no sperm & eggs
DD108	DD218	2011-09-05	2011-09-05	NA	2011-09-08	NA	NA	2008-04-10	2008-11-28	3.41	2.77	NA	NA	DD/WT	Only sperm	no eggs	no eggs
DD099	DD219	2011-09-05	2011-09-06	2011-09-07	NA	NA	NA	2007-08-27	2008-11-28	4.03	2.77	NA	NA	DD/WT	Successful	high	high
DD094	DD303	2011-09-05	NA	NA	2011-09-05	NA	NA	2008-04-10	2009-11-03	3.41	1.84	NA	NA	DD/WT	Unsuccessful	no eggs	no sperm & eggs
DD144	DD306	2011-09-05	NA	NA	2011-09-05	NA	NA	2008-11-29	2009-11-03	2.77	1.84	NA	NA	DD/WT	Unsuccessful	no eggs	no sperm & eggs
DD149	DD222	2011-09-11	NA	NA	2011-09-15	NA	NA	2010-01-25	2008-12-12	1.63	2.75	NA	NA	DD/WT	Unsuccessful	no eggs	no sperm & eggs
DD150	DD224	2011-09-11	NA	NA	2011-09-15	NA	NA	2010-01-25	2008-12-12	1.63	2.75	NA	NA	DD/WT	Unsuccessful	no eggs	no sperm & eggs
DD151	DD229	2011-09-11	NA	NA	2011-09-15	NA	NA	2010-03-17	2008-12-12	1.49	2.75	NA	NA	DD/WT	Unsuccessful	no eggs	no sperm & eggs
DD153	DD230	2011-09-11	2011-09-12	2011-09-12	NA	150	NA	2010-09-29	2008-12-12	0.95	2.75	NA	NA	DD/WT	Successful	high	high
DD154	TG	2011-09-12	NA	NA	2011-09-15	NA	NA	2010-09-29	NA	0.95	NA	NA	NA	Female TG	Unsuccessful	no eggs	no sperm & eggs
DD094	DD233	2011-09-12	2011-09-13	NA	2011-09-16	NA	NA	2008-04-10	2008-12-12	3.42	2.75	NA	NA	DD/WT	Only sperm	no eggs	no eggs
DD099	DD183	2011-09-13	NA	NA	2011-09-15	NA	NA	2007-08-27	2008-04-10	4.05	3.43	NA	NA	DD/WT	Unsuccessful	no eggs	no sperm & eggs
DD127	DD270	2011-09-13	2011-09-14	2011-09-16	NA	NA	NA	2008-12-12	2008-11-29	2.75	2.79	NA	NA	DD/WT	Successful	moderate-to-poor	moderate-to-poor
DD104	DD237	2011-09-13	2011-09-14	2011-09-14	2011-09-14	NA	NA	2008-02-27	2008-12-12	3.55	2.75	NA	NA	DD/WT	Successful	high	high
DD135	DD255	2011-09-13	2011-09-14	NA	NA	NA	NA	2008-11-28	2008-12-19	2.79	2.73	NA	NA	DD/WT	Only sperm	no eggs	no eggs
DD152	DD310	2011-09-13	NA	2011-09-14	NA	NA	NA	2010-09-29	2010-03-17	0.96	1.49	NA	NA	DD/WT	Successful	high	high
DD154	TG	2011-09-15	NA	NA	2011-09-27	NA	NA	2010-09-29	NA	0.96	NA	NA	NA	Female TG	Unsuccessful	no eggs	no sperm & eggs
DD156	TG	2011-09-15	NA	NA	2011-09-21	NA	NA	2010-09-29	NA	0.96	NA	NA	NA	Female TG	Unsuccessful	no eggs	no sperm & eggs
TG	DD232	2011-09-15	NA	NA	2011-09-21	NA	NA	NA	2008-12-12	NA	2.76	NA	NA	Male TG	Unsuccessful	no eggs	no sperm & eggs
DD095	DD227	2011-09-18	NA	NA	2011-09-21	NA	NA	2008-04-10	2008-12-12	3.44	2.77	NA	NA	DD/WT	Unsuccessful	no eggs	no sperm & eggs
DD096	DD228	2011-09-18	NA	NA	2011-09-21	NA	NA	2008-04-10	2008-12-12	3.44	2.77	NA	NA	DD/WT	Unsuccessful	no eggs	no sperm & eggs
DD097	DD231	2011-09-18	NA	2011-09-20	NA	NA	NA	2007-10-23	2008-12-12	3.91	2.77	NA	NA	DD/WT	Successful	high	high
DD099	DD310	2011-09-18	NA	NA	2011-09-21	NA	NA	2007-08-27	2010-03-17	4.06	1.51	NA	NA	DD/WT	Unsuccessful	no eggs	no sperm & eggs
DD142	DD241	2011-09-19	NA	NA	2011-09-21	NA	NA	2008-11-29	2008-12-12	2.81	2.77	NA	NA	DD/WT	Unsuccessful	no eggs	no sperm & eggs
DD104	DD248	2011-09-19	NA	NA	2011-09-21	NA	NA	2008-02-27	2008-12-12	3.56	2.77	NA	NA	DD/WT	Unsuccessful	no eggs	no sperm & eggs
DD148	DD302	2011-09-19	2011-09-20	2011-09-20	NA	NA	NA	2010-01-25	2009-10-22	1.65	1.91	NA	NA	DD/WT	Successful	high	high
DD147	DD306	2011-09-19	2011-09-20	NA	2011-09-22	NA	NA	2010-01-25	2009-11-03	1.65	1.88	NA	NA	DD/WT	Only sperm	no eggs	no eggs
DD138	DD271	2011-09-20	2011-09-22	2011-09-22	NA	NA	NA	2008-11-28	2008-11-28	2.81	2.81	NA	NA	DD/WT	Successful	moderate-to-poor	moderate-to-poor
TG	DD238	2011-09-20	2011-09-20	NA	2011-09-22	70	NA	NA	2008-12-12	NA	2.77	NA	NA	Male TG	Successful	high	high
DD151	TG	2011-09-21	NA	NA	2011-09-22	NA	NA	2010-03-17	NA	1.52	NA	NA	NA	Female TG	Unsuccessful	no eggs	no sperm & eggs
TG	TG	2011-09-21	NA	NA	2011-10-19	NA	NA	NA	NA	NA	NA	NA	NA	TG	Unsuccessful	no eggs	no sperm & eggs
DD153	TG	2011-09-21	2011-09-25	2011-09-26	NA	NA	NA	2010-09-29	NA	0.98	NA	NA	NA	Female TG	Successful	high	high
DD149	DD303	2011-09-21	2011-09-21	2011-09-22	NA	NA	NA	2010-01-25	2009-11-03	1.65	1.88	NA	NA	DD/WT	Successful	high	high
DD150	DD304	2011-09-21	NA	NA	2011-09-22	NA	NA	2010-01-25	2009-11-03	1.65	1.88	NA	NA	DD/WT	Unsuccessful	no eggs	no sperm & eggs
TG	DD307	2011-09-21	2011-09-27	2011-09-28	NA	NA	NA	NA	2009-11-29	NA	1.81	NA	NA	Male TG	Successful	high	high
TG	DD308	2011-09-21	2011-09-22	2011-09-22	NA	NA	NA	NA	2009-11-29	NA	1.81	NA	NA	Male TG	Successful	high	high
DD099	DD304	2011-09-25	2011-09-25	2011-09-26	NA	20	NA	2007-08-27	2009-11-03	4.08	1.89	NA	NA	DD/WT	Successful	moderate-to-poor	moderate-to-poor
DD151	DD305	2011-09-25	NA	NA	2011-09-28	NA	NA	2010-03-17	2009-11-03	1.53	1.89	NA	NA	DD/WT	Unsuccessful	no eggs	no sperm & eggs
DD096	DD309	2011-09-26	NA	NA	2011-09-28	NA	NA	2008-04-10	2009-11-29	3.46	1.82	NA	NA	DD/WT	Unsuccessful	no eggs	no sperm & eggs
DD104	DD311	2011-09-26	2011-09-27	2011-09-27	NA	300	NA	2008-02-27	2010-03-17	3.58	1.53	NA	NA	DD/WT	Successful	high	high
DD150	DD312	2011-09-26	NA	NA	2011-09-28	NA	NA	2010-01-25	2010-03-17	1.67	1.53	NA	NA	DD/WT	Unsuccessful	no eggs	no sperm & eggs
DD147	TG	2011-09-27	NA	NA	2011-10-13	NA	NA	2010-01-25	NA	1.67	NA	NA	NA	Female TG	Unsuccessful	no eggs	no sperm & eggs
DD095	DD313	2011-09-27	NA	NA	2011-09-28	NA	NA	2008-04-10	2010-03-17	3.47	1.53	NA	NA	DD/WT	Unsuccessful	no eggs	no sperm & eggs
DD144	DD314	2011-09-27	NA	NA	2011-09-28	NA	NA	2008-11-29	2010-03-17	2.83	1.53	NA	NA	DD/WT	Unsuccessful	no eggs	no sperm & eggs
DD101	DD246	2011-09-28	NA	NA	2011-10-05	NA	NA	2008-04-10	2009-04-09	3.47	2.47	NA	NA	DD/WT	Unsuccessful	no eggs	no sperm & eggs
DD155	DD283	2011-09-28	NA	NA	2011-10-05	NA	NA	2010-09-29	2009-07-14	1	2.21	NA	NA	DD/WT	Unsuccessful	no eggs	no sperm & eggs
DD141	DD314	2011-09-28	NA	NA	2011-09-28	NA	NA	2008-11-29	2010-03-17	2.83	1.53	NA	NA	DD/WT	Unsuccessful	no eggs	no sperm & eggs
DD071	DD315	2011-09-28	NA	NA	2011-10-05	NA	NA	2005-10-31	2010-03-17	5.91	1.53	NA	NA	DD/WT	Unsuccessful	no eggs	no sperm & eggs
DD148	DD316	2011-09-28	NA	NA	2011-09-28	NA	NA	2010-01-25	2010-09-29	1.67	1	NA	NA	DD/WT	Unsuccessful	no eggs	no sperm & eggs
DD106	TG	2011-09-29	NA	NA	2011-10-07	NA	NA	2007-10-23	NA	3.94	NA	NA	NA	Female TG	Unsuccessful	no eggs	no sperm & eggs
DD095	DD241	2011-10-03	NA	NA	2011-10-05	NA	NA	2008-04-10	2008-12-12	3.48	2.81	NA	NA	DD/WT	Unsuccessful	no eggs	no sperm & eggs
DD096	DD242	2011-10-03	NA	NA	2011-10-06	NA	NA	2008-04-10	2008-12-12	3.48	2.81	NA	NA	DD/WT	Unsuccessful	no eggs	no sperm & eggs
DD151	DD313	2011-10-03	NA	2011-10-04	NA	NA	NA	2010-03-17	2010-03-17	1.55	1.55	NA	NA	DD/WT	Successful	high	high
DD150	DD318	2011-10-03	NA	2011-10-04	NA	NA	NA	2010-01-25	2010-09-29	1.69	1.01	NA	NA	DD/WT	Successful	high	high
DD157	DD241	2011-10-05	2011-10-06	2011-10-07	NA	NA	NA	2010-03-17	2008-12-12	1.55	2.81	NA	NA	DD/WT	Successful	high	high
DD156	DD246	2011-10-05	NA	NA	2011-10-06	NA	NA	2010-09-29	2009-04-09	1.02	2.49	NA	NA	DD/WT	Unsuccessful	no eggs	no sperm & eggs
DD155	DD284	2011-10-05	NA	NA	2011-10-06	NA	NA	2010-09-29	2009-07-14	1.02	2.23	NA	NA	DD/WT	Unsuccessful	no eggs	no sperm & eggs
TG	DD285	2011-10-05	2011-10-11	2011-10-12	NA	NA	NA	NA	2009-07-14	NA	2.23	NA	NA	Male TG	Successful	high	high
TG	DD286	2011-10-05	NA	NA	2011-10-19	NA	NA	NA	2009-07-14	NA	2.23	NA	NA	Male TG	Unsuccessful	no eggs	no sperm & eggs
DD144	DD305	2011-10-05	2011-10-05	NA	NA	NA	NA	2008-11-29	2009-11-03	2.85	1.92	NA	NA	DD/WT	Only sperm	no eggs	no eggs
DD148	DD314	2011-10-05	2011-10-06	2011-10-06	NA	NA	NA	2010-01-25	2010-03-17	1.69	1.55	NA	NA	DD/WT	Successful	high	high
DD149	DD315	2011-10-05	NA	NA	2011-10-06	NA	NA	2010-01-25	2010-03-17	1.69	1.55	NA	NA	DD/WT	Unsuccessful	no eggs	no sperm & eggs
DD142	DD316	2011-10-05	NA	NA	2011-10-06	NA	NA	2008-11-29	2010-09-29	2.85	1.02	NA	NA	DD/WT	Unsuccessful	no eggs	no sperm & eggs
DD156	TG	2011-10-06	NA	NA	2011-10-19	NA	NA	2010-09-29	NA	1.02	NA	NA	NA	Female TG	Unsuccessful	no eggs	no sperm & eggs
DD142	TG	2011-10-06	NA	NA	2011-10-19	NA	NA	2008-11-29	NA	2.85	NA	NA	NA	Female TG	Unsuccessful	no eggs	no sperm & eggs
TG	DD249	2011-10-07	NA	NA	2011-10-15	NA	NA	NA	2008-12-12	NA	2.82	NA	NA	Male TG	Unsuccessful	no eggs	no sperm & eggs
TG	DD283	2011-10-07	NA	NA	2011-10-19	NA	NA	NA	2009-07-14	NA	2.23	NA	NA	Male TG	Unsuccessful	no eggs	no sperm & eggs
DD157	DD316	2011-10-10	NA	2011-10-11	NA	NA	NA	2010-03-17	2010-09-29	1.57	1.03	NA	NA	DD/WT	Successful	high	high
DD158	DD319	2011-10-10	2011-10-11	2011-10-12	NA	NA	NA	2010-03-17	2010-09-29	1.57	1.03	NA	NA	DD/WT	Successful	high	high
TG	DD244	2011-10-18	NA	NA	2011-10-19	NA	NA	NA	2009-04-09	NA	2.53	NA	NA	Male TG	Unsuccessful	no eggs	no sperm & eggs
DD157	DD320	2011-10-18	NA	NA	2011-10-19	NA	NA	2010-03-17	2010-09-29	1.59	1.05	NA	NA	DD/WT	Unsuccessful	no eggs	no sperm & eggs
DD100	TG	2011-10-19	NA	NA	2011-11-07	NA	NA	2008-01-11	NA	3.77	NA	NA	NA	Female TG	Unsuccessful	no eggs	no sperm & eggs
TG	TG	2011-10-19	NA	NA	2011-11-21	NA	NA	NA	NA	NA	NA	NA	NA	TG	Unsuccessful	no eggs	no sperm & eggs
DD147	TG	2011-10-19	NA	NA	2011-11-15	NA	NA	2010-01-25	NA	1.73	NA	NA	NA	Female TG	Unsuccessful	no eggs	no sperm & eggs
DD153	DD246	2011-10-19	2011-10-20	2011-10-21	NA	NA	NA	2010-09-29	2009-04-09	1.05	2.53	NA	NA	DD/WT	Successful	moderate-to-poor	moderate-to-poor
TG	DD322	2011-10-19	2011-10-20	2011-10-21	NA	NA	NA	NA	2010-09-29	NA	1.05	NA	NA	Male TG	Successful	high	high
DD131	DD260	2011-10-22	2011-10-25	2011-10-26	NA	NA	NA	2008-12-19	2008-11-28	2.84	2.9	NA	NA	DD/WT	Successful	high	high
DD123	DD317	2011-10-31	2011-11-01	2011-11-01	NA	NA	NA	2008-12-12	2010-09-29	2.88	1.09	NA	NA	DD/WT	Successful	high	high
DD124	DD321	2011-10-31	NA	NA	2011-11-11	NA	NA	2008-12-12	2010-09-29	2.88	1.09	NA	NA	DD/WT	Unsuccessful	no eggs	no sperm & eggs
TG	DD323	2011-10-31	2011-11-01	2011-11-01	NA	NA	NA	NA	2010-09-29	NA	1.09	NA	NA	Male TG	Successful	high	high
DD153	TG	2011-11-04	NA	NA	2011-11-11	NA	NA	2010-09-29	NA	1.1	NA	NA	NA	Female TG	Unsuccessful	no eggs	no sperm & eggs
DD125	TG	2011-11-07	NA	NA	2011-11-12	NA	NA	2008-12-12	NA	2.9	NA	NA	NA	Female TG	Unsuccessful	no eggs	no sperm & eggs
DD121	TG	2011-11-08	NA	NA	2011-11-12	NA	NA	2008-08-25	NA	3.21	NA	NA	NA	Female TG	Unsuccessful	no eggs	no sperm & eggs
TG	DD261	2011-11-08	2011-11-09	2011-11-10	NA	NA	NA	NA	2008-11-28	NA	2.95	NA	NA	Male TG	Successful	moderate-to-poor	moderate-to-poor
TG	TG	2011-11-09	NA	NA	2011-11-12	NA	NA	NA	NA	NA	NA	NA	NA	TG	Unsuccessful	no eggs	no sperm & eggs
DD157	TG	2011-11-09	NA	NA	2011-11-11	NA	NA	2010-03-17	NA	1.65	NA	NA	NA	Female TG	Unsuccessful	no eggs	no sperm & eggs
TG	DD284	2011-11-09	2011-11-11	NA	2011-11-12	NA	NA	NA	2009-07-14	NA	2.32	NA	NA	Male TG	Successful	high	high
TG	DD320	2011-11-09	NA	NA	2011-11-11	NA	NA	NA	2010-09-29	NA	1.11	NA	NA	Male TG	Unsuccessful	no eggs	no sperm & eggs
TG	DD291	2011-11-11	2011-11-12	NA	2011-11-15	NA	NA	NA	2010-03-18	NA	1.65	NA	NA	Male TG	Only sperm	no eggs	no eggs
TG	TG	2011-11-12	NA	NA	NA	NA	NA	NA	NA	NA	NA	NA	NA	TG	Unsuccessful	unknown	unknown
DD138	TG	2011-11-12	NA	NA	2011-11-15	NA	NA	2008-11-28	NA	2.96	NA	NA	NA	Female TG	Unsuccessful	no eggs	no sperm & eggs
DD127	TG	2011-11-12	NA	NA	2011-11-15	NA	NA	2008-12-12	NA	2.92	NA	NA	NA	Female TG	Unsuccessful	no eggs	no sperm & eggs
DD123	DD286	2011-11-13	2011-11-14	2011-11-14	NA	NA	NA	2008-12-12	2009-07-14	2.92	2.33	NA	NA	DD/WT	Successful	high	high
DD141	DD288	2011-11-13	NA	NA	2011-11-15	NA	NA	2008-11-29	2010-01-25	2.96	1.8	NA	NA	DD/WT	Unsuccessful	no eggs	no sperm & eggs
DD102	DD289	2011-11-13	NA	NA	2011-11-15	NA	NA	2008-01-11	2010-01-25	3.84	1.8	NA	NA	DD/WT	Unsuccessful	no eggs	no sperm & eggs
DD149	DD292	2011-11-14	2011-11-14	2011-11-15	NA	NA	NA	2010-01-25	2010-03-18	1.8	1.66	NA	NA	DD/WT	Successful	high	high
DD156	DD294	2011-11-14	NA	NA	2011-11-15	NA	NA	2010-09-29	2010-03-17	1.13	1.66	NA	NA	DD/WT	Unsuccessful	no eggs	no sperm & eggs
TG	DD195	2011-11-14	2011-11-15	2011-11-15	NA	NA	NA	NA	2008-04-10	NA	3.6	NA	NA	Male TG	Successful	high	high
TG	DD299	2011-11-14	2011-11-17	2011-11-17	NA	NA	NA	NA	2009-10-22	NA	2.06	NA	NA	Male TG	Successful	high	high
TG	DD295	2011-11-15	2011-11-21	2011-11-21	NA	NA	NA	NA	2010-03-17	NA	1.67	NA	NA	Male TG	Successful	high	high
TG	DD297	2011-11-15	NA	NA	2011-11-21	NA	NA	NA	2009-10-22	NA	2.07	NA	NA	Male TG	Unsuccessful	no eggs	no sperm & eggs
DD153	TG	2011-11-17	NA	2011-11-19	NA	NA	NA	2010-09-29	NA	1.13	NA	NA	NA	Female TG	Successful	unknown	unknown
TG	DD312	2011-11-17	2011-11-21	2011-11-22	NA	NA	NA	NA	2010-03-17	NA	1.67	NA	NA	Male TG	Successful	high	high
TG	DD289	2011-11-20	2011-11-21	NA	2011-11-23	NA	NA	NA	2010-01-25	NA	1.82	NA	NA	Male TG	Only sperm	no eggs	no eggs
DD097	DD291	2011-11-20	NA	2011-11-24	NA	NA	NA	2007-10-23	2010-03-18	4.08	1.68	NA	NA	DD/WT	Successful	high	high
DD099	DD294	2011-11-20	2011-11-21	2011-11-21	NA	NA	NA	2007-08-27	2010-03-17	4.24	1.68	NA	NA	DD/WT	Successful	high	high
DD095	TG	2011-11-21	NA	NA	2011-11-23	NA	NA	2008-04-10	NA	3.62	NA	NA	NA	Female TG	Unsuccessful	no eggs	no sperm & eggs
DD164	TG	2011-11-21	NA	NA	2011-11-21	NA	NA	2010-12-14	NA	0.94	NA	NA	NA	Female TG	Unsuccessful	no eggs	no sperm & eggs
DD168	TG	2011-11-21	NA	NA	2011-11-21	NA	NA	2010-12-14	NA	0.94	NA	NA	NA	Female TG	Unsuccessful	no eggs	no sperm & eggs
TG	DD298	2011-11-21	2011-11-21	2011-11-21	NA	NA	NA	NA	2009-10-22	NA	2.08	NA	NA	Male TG	Successful	high	high
DD167	TG	2011-11-22	2011-11-23	2011-11-24	NA	NA	NA	2010-12-14	NA	0.94	NA	NA	NA	Female TG	Successful	high	high
TG	DD315	2011-11-22	2011-11-23	2011-11-24	NA	NA	NA	NA	2010-03-17	NA	1.68	NA	NA	Male TG	Successful	high	high
DD159	DD321	2011-11-23	NA	NA	2011-11-24	NA	NA	2010-12-14	2010-09-29	0.94	1.15	NA	NA	DD/WT	Unsuccessful	no eggs	no sperm & eggs
DD165	DD322	2011-11-23	2011-11-24	2011-11-24	NA	NA	NA	NA	2010-09-29	NA	1.15	NA	NA	DD/WT	Successful	high	high
DD166	DD320	2011-11-30	NA	NA	2011-12-01	NA	NA	2010-12-14	2010-09-29	0.96	1.17	NA	NA	DD/WT	Unsuccessful	no eggs	no sperm & eggs
DD168	DD321	2011-11-30	2011-11-30	2011-12-01	NA	NA	NA	2010-12-14	2010-09-29	0.96	1.17	NA	NA	DD/WT	Successful	moderate-to-poor	moderate-to-poor
TG	DD324	2011-11-30	2011-12-06	2011-12-07	NA	NA	NA	NA	2010-09-29	NA	1.17	NA	NA	Male TG	Successful	high	high
TG	TG	2011-12-01	NA	NA	2012-03-30	NA	NA	NA	NA	NA	NA	NA	NA	TG	Unsuccessful	no eggs	no sperm & eggs
TG	DD325	2011-12-01	NA	NA	2011-12-06	NA	NA	NA	2010-12-14	NA	0.96	NA	NA	Male TG	Unsuccessful	no eggs	no sperm & eggs
DD095	DD330	2011-12-04	NA	NA	2011-12-05	NA	NA	2008-04-10	2010-12-14	3.65	0.97	NA	NA	DD/WT	Unsuccessful	no eggs	no sperm & eggs
DD164	DD298	2011-12-04	2011-12-04	NA	2011-12-08	NA	NA	2010-12-14	2009-10-22	0.97	2.12	NA	NA	DD/WT	Only sperm	no eggs	no eggs
TG	DD180	2011-12-05	2011-12-06	2011-12-06	NA	NA	NA	NA	2008-04-10	NA	3.65	NA	NA	Male TG	Successful	high	high
DD125	DD161	2011-12-05	NA	2011-12-08	NA	NA	NA	2008-12-12	2007-10-23	2.98	4.12	NA	NA	DD/WT	Successful	high	high
DD108	DD164	2011-12-05	NA	NA	2011-12-08	NA	NA	2008-04-10	2007-10-23	3.65	4.12	NA	NA	DD/WT	Unsuccessful	no eggs	no sperm & eggs
DD099	DD219	2011-12-05	NA	NA	2011-12-08	NA	NA	2007-08-27	2008-11-28	4.28	3.02	NA	NA	DD/WT	Unsuccessful	no eggs	no sperm & eggs
DD109	DD168	2011-12-06	2011-12-07	2011-12-08	NA	NA	NA	2008-04-10	2008-02-27	3.66	3.78	NA	NA	DD/WT	Successful	high	high
DD104	DD325	2011-12-06	NA	NA	2011-12-09	NA	NA	2008-02-27	2010-12-14	3.78	0.98	NA	NA	DD/WT	Unsuccessful	no eggs	no sperm & eggs
DD105	DD167	2011-12-06	NA	2011-12-08	NA	NA	NA	2008-02-27	2007-10-23	3.78	4.12	NA	NA	DD/WT	Successful	moderate-to-poor	moderate-to-poor
DD097	DD162	2011-12-11	2011-12-11	2011-12-12	NA	NA	NA	2007-10-23	2007-10-23	4.14	4.14	NA	NA	DD/WT	Successful	high	high
DD099	DD165	2011-12-11	2011-12-11	NA	2011-12-14	NA	NA	2007-08-27	2007-10-23	4.29	4.14	NA	NA	DD/WT	Only sperm	no eggs	no eggs
DD124	DD186	2011-12-11	2011-12-11	2011-12-12	NA	NA	NA	2008-12-12	2008-02-27	3	3.79	NA	NA	DD/WT	Successful	moderate-to-poor	moderate-to-poor
DD142	DD187	2011-12-11	NA	2011-12-12	NA	NA	NA	2008-11-29	2008-02-27	3.03	3.79	NA	NA	DD/WT	Successful	moderate-to-poor	moderate-to-poor
DD127	TG	2011-12-15	2011-12-19	2011-12-20	NA	NA	NA	2008-12-12	NA	3.01	NA	NA	NA	Female TG	Successful	high	high
DD131	TG	2011-12-15	2011-12-16	2011-12-18	NA	NA	NA	2008-12-19	NA	2.99	NA	NA	NA	Female TG	Successful	high	high
DD104	DD193	2011-12-15	2011-12-16	NA	2011-12-19	NA	NA	2008-02-27	2008-04-10	3.8	3.68	NA	NA	DD/WT	Only sperm	no eggs	no eggs
TG	DD194	2011-12-15	2011-12-16	2011-12-17	NA	NA	NA	NA	2008-04-10	NA	3.68	NA	NA	Male TG	Successful	high	high
DD145	DD165	2011-12-18	NA	NA	2011-12-20	NA	NA	2008-11-29	2007-10-23	3.05	4.16	NA	NA	DD/WT	Unsuccessful	no eggs	no sperm & eggs
DD148	DD222	2011-12-18	2011-12-18	2011-12-19	NA	NA	NA	2010-01-25	2008-12-12	1.9	3.02	NA	NA	DD/WT	Successful	high	high
DD132	TG	2011-12-19	NA	NA	NA	NA	NA	2008-12-19	NA	3	NA	NA	NA	Female TG	Unsuccessful	no eggs	no sperm & eggs
DD133	TG	2011-12-19	NA	2011-12-22	NA	NA	NA	2008-12-19	NA	3	NA	NA	NA	Female TG	Successful	high	high
DD125	DD186	2011-12-20	NA	NA	2012-01-06	NA	NA	2008-12-12	2008-02-27	3.02	3.81	NA	NA	DD/WT	Unsuccessful	no eggs	no sperm & eggs
DD094	DD187	2011-12-22	NA	2011-12-25	NA	NA	NA	2008-04-10	2008-02-27	3.7	3.82	NA	NA	DD/WT	Successful	high	high
DD138	TG	2011-12-26	NA	NA	2012-01-05	NA	NA	2008-11-28	NA	3.08	NA	NA	NA	Female TG	Unsuccessful	no eggs	no sperm & eggs
DD135	TG	2011-12-26	2011-12-27	2011-12-28	NA	NA	NA	2008-11-28	NA	3.08	NA	NA	NA	Female TG	Successful	high	high
DD142	DD192	2011-12-27	NA	2011-12-29	NA	NA	NA	2008-11-29	2008-04-10	3.08	3.72	NA	NA	DD/WT	Successful	high	high
DD108	DD195	2012-01-02	NA	NA	2012-01-05	NA	NA	2008-04-10	2008-04-10	3.73	3.73	NA	NA	DD/WT	Unsuccessful	no eggs	no sperm & eggs
DD109	DD224	2012-01-02	NA	NA	2012-01-05	NA	NA	2008-04-10	2008-12-12	3.73	3.06	NA	NA	DD/WT	Unsuccessful	no eggs	no sperm & eggs
DD124	DD229	2012-01-02	2012-01-03	2012-01-04	NA	NA	NA	2008-12-12	2008-12-12	3.06	3.06	NA	NA	DD/WT	Successful	high	high
DD148	DD230	2012-01-04	NA	NA	2012-01-06	NA	NA	2010-01-25	2008-12-12	1.94	3.06	NA	NA	DD/WT	Successful	high	high
DD151	DD233	2012-01-04	NA	NA	2012-01-05	NA	NA	2010-03-17	2008-12-12	1.8	3.06	NA	NA	DD/WT	Unsuccessful	no eggs	no sperm & eggs
DD149	DD234	2012-01-04	2012-01-04	2012-01-06	NA	NA	NA	2010-01-25	2008-12-12	1.94	3.06	NA	NA	DD/WT	Successful	high	high
DD136	TG	2012-01-05	NA	NA	2012-01-16	NA	NA	2008-11-28	NA	3.1	NA	NA	NA	Female TG	Unsuccessful	no eggs	no sperm & eggs
DD133	TG	2012-01-05	NA	NA	2012-01-16	NA	NA	2008-12-19	NA	3.05	NA	NA	NA	Female TG	Unsuccessful	no eggs	no sperm & eggs
DD117	TG	2012-01-05	NA	2012-01-08	NA	NA	NA	2008-08-13	NA	3.4	NA	NA	NA	Female TG	Successful	high	high
DD121	TG	2012-01-09	2012-01-10	2012-01-11	NA	NA	NA	2008-08-25	NA	3.38	NA	NA	NA	Female TG	Successful	high	high
DD122	TG	2012-01-09	NA	NA	2012-01-16	NA	NA	2008-04-10	NA	3.75	NA	NA	NA	Female TG	Unsuccessful	no eggs	no sperm & eggs
DD108	DD320	2012-01-12	NA	NA	2012-01-13	NA	NA	2008-04-10	2010-09-29	3.76	1.29	NA	NA	DD/WT	Unsuccessful	no eggs	no sperm & eggs
DD104	DD320	2012-01-13	NA	NA	NA	NA	NA	2008-02-27	2010-09-29	3.88	1.29	NA	NA	DD/WT	Unsuccessful	unknown	unknown
DD157	TG	2012-01-16	2012-01-26	2012-01-27	NA	NA	NA	2010-03-17	NA	1.84	NA	NA	NA	Female TG	Successful	high	high
DD155	TG	2012-01-16	NA	NA	NA	NA	NA	2010-09-29	NA	1.3	NA	NA	NA	Female TG	Unsuccessful	unknown	unknown
DD152	TG	2012-01-16	NA	2012-01-22	NA	NA	NA	2010-09-29	NA	1.3	NA	NA	NA	Female TG	Successful	high	high
DD135	TG	2012-01-16	2012-01-29	NA	NA	NA	NA	2008-11-28	NA	3.13	NA	NA	NA	Female TG	Only sperm	unknown	unknown
DD123	DD321	2012-01-16	2012-01-18	2012-01-19	NA	NA	NA	2008-12-12	2010-09-29	3.1	1.3	NA	NA	DD/WT	Successful	high	high
TG	DD263	2012-01-17	2012-01-18	2012-01-19	NA	NA	NA	NA	2008-11-28	NA	3.14	NA	NA	Male TG	Successful	high	high
DD142	DD322	2012-01-17	2012-01-24	2012-01-25	NA	NA	NA	2008-11-29	2010-09-29	3.13	1.3	NA	NA	DD/WT	Successful	high	high
TG	DD323	2012-01-17	2012-01-19	2012-01-20	NA	NA	NA	NA	2010-09-29	NA	1.3	NA	NA	Male TG	Successful	high	high
DD108	TG	2012-01-25	NA	NA	NA	NA	NA	2008-04-10	NA	3.79	NA	NA	NA	Female TG	Unsuccessful	unknown	unknown
DD109	TG	2012-01-25	NA	NA	NA	NA	NA	2008-04-10	NA	3.79	NA	NA	NA	Female TG	Unsuccessful	unknown	unknown
DD124	TG	2012-01-27	NA	NA	NA	NA	NA	2008-12-12	NA	3.13	NA	NA	NA	Female TG	Unsuccessful	unknown	unknown
DD148	DD233	2012-01-29	NA	NA	2012-02-02	NA	NA	2010-01-25	2008-12-12	2.01	3.13	NA	NA	DD/WT	Unsuccessful	no eggs	no sperm & eggs
DD149	DD237	2012-01-29	2012-01-31	2012-02-01	NA	NA	NA	2010-01-25	2008-12-12	2.01	3.13	NA	NA	DD/WT	Successful	moderate-to-poor	moderate-to-poor
DD150	DD285	2012-01-29	NA	NA	2012-02-01	NA	NA	2010-01-25	2009-07-14	2.01	2.55	NA	NA	DD/WT	Unsuccessful	no eggs	no sperm & eggs
DD125	TG	2012-01-30	2012-02-05	2012-02-06	NA	NA	NA	2008-12-12	NA	3.13	NA	NA	NA	Female TG	Successful	high	high
DD133	DD238	2012-01-31	NA	NA	2012-02-01	NA	NA	2008-12-19	2008-12-12	3.12	3.14	NA	NA	DD/WT	Unsuccessful	no eggs	no sperm & eggs
DD151	DD241	2012-01-31	2012-02-01	NA	2012-02-03	NA	NA	2010-03-17	2008-12-12	1.88	3.14	NA	NA	DD/WT	Only sperm	no eggs	no eggs
WT014	TG	2012-02-01	NA	NA	2012-02-06	NA	NA	2009-12-09	NA	2.15	NA	NA	NA	Female TG	Unsuccessful	no eggs	no sperm & eggs
DD134	DD238	2012-02-01	NA	NA	2012-02-02	NA	NA	2008-12-19	2008-12-12	3.12	3.14	NA	NA	DD/WT	Unsuccessful	no eggs	no sperm & eggs
DD152	DD242	2012-02-01	NA	NA	2012-02-03	NA	NA	2010-09-29	2008-12-12	1.34	3.14	NA	NA	DD/WT	Unsuccessful	no eggs	no sperm & eggs
DD159	DD249	2012-02-01	2012-02-03	2012-02-04	NA	NA	NA	2010-12-14	2008-12-12	1.13	3.14	NA	NA	DD/WT	Successful	high	high
DD160	DD285	2012-02-01	2012-02-03	2012-02-04	NA	NA	NA	2010-12-14	2009-07-14	1.13	2.55	NA	NA	DD/WT	Successful	high	high
DD117	DD212	2012-02-02	NA	NA	2012-02-03	NA	NA	2008-08-13	2008-09-14	3.47	3.39	NA	NA	DD/WT	Unsuccessful	no eggs	no sperm & eggs
DD135	DD238	2012-02-02	NA	NA	2012-02-03	NA	NA	2008-11-28	2008-12-12	3.18	3.14	NA	NA	DD/WT	Unsuccessful	no eggs	no sperm & eggs
DD148	DD311	2012-02-02	NA	NA	2012-02-03	NA	NA	2010-01-25	2010-03-17	2.02	1.88	NA	NA	DD/WT	Unsuccessful	no eggs	no sperm & eggs
TG	DD324	2012-02-03	NA	NA	2012-02-08	NA	NA	NA	2010-09-29	NA	1.35	NA	NA	Male TG	Unsuccessful	no eggs	no sperm & eggs
TG	TG	2012-02-05	NA	NA	2012-02-08	NA	NA	NA	NA	NA	NA	NA	NA	TG	Unsuccessful	no eggs	no sperm & eggs
TG	TG	2012-02-05	2012-02-07	2012-02-08	NA	NA	NA	NA	NA	NA	NA	NA	NA	TG	Successful	high	high
TG	TG	2012-02-05	2012-02-05	NA	2012-02-10	NA	NA	NA	NA	NA	NA	NA	NA	TG	Only sperm	no eggs	no eggs
TG	TG	2012-02-05	NA	NA	2012-02-14	NA	NA	NA	NA	NA	NA	NA	NA	TG	Unsuccessful	no eggs	no sperm & eggs
DD161	DD277	2012-02-05	2012-02-05	NA	2012-02-07	NA	NA	2010-12-14	2009-02-28	1.15	2.94	NA	NA	DD/WT	Only sperm	no eggs	no eggs
DD162	DD284	2012-02-05	2012-02-05	2012-02-07	NA	NA	NA	2010-12-14	2009-07-14	1.15	2.56	NA	NA	DD/WT	Successful	high	high
DD163	DD286	2012-02-05	NA	NA	2012-02-09	NA	NA	2010-12-14	2009-07-14	1.15	2.56	NA	NA	DD/WT	Unsuccessful	no eggs	no sperm & eggs
TG	TG	2012-02-06	NA	NA	2012-02-09	NA	NA	NA	NA	NA	NA	NA	NA	TG	Unsuccessful	no eggs	no sperm & eggs
TG	TG	2012-02-06	NA	NA	2012-02-10	NA	NA	NA	NA	NA	NA	NA	NA	TG	Unsuccessful	no eggs	no sperm & eggs
TG	WT016	2012-02-06	2012-02-07	NA	2012-02-13	NA	NA	NA	2009-12-09	NA	2.16	NA	NA	Male TG	Only sperm	no eggs	no eggs
TG	DD314	2012-02-06	NA	2012-02-08	NA	NA	NA	NA	2010-03-17	NA	1.89	NA	NA	Male TG	Successful	high	high
DD161	DD289	2012-02-06	NA	NA	2012-02-09	NA	NA	2010-12-14	2010-01-25	1.15	2.03	NA	NA	DD/WT	Unsuccessful	no eggs	no sperm & eggs
DD136	DD313	2012-02-07	2012-02-08	2012-02-08	NA	NA	NA	2008-11-28	2010-03-17	3.19	1.9	NA	NA	DD/WT	Successful	high	high
DD121	DD326	2012-02-08	NA	NA	2012-02-09	NA	NA	2008-08-25	2010-12-14	3.46	1.15	NA	NA	DD/WT	Unsuccessful	no eggs	no sperm & eggs
DD138	DD260	2012-02-08	2012-02-08	2012-02-09	NA	NA	NA	2008-11-28	2008-11-28	3.2	3.2	NA	NA	DD/WT	Successful	high	high
TG	TG	2012-02-09	NA	NA	2012-02-14	NA	NA	NA	NA	NA	NA	NA	NA	TG	Unsuccessful	no eggs	no sperm & eggs
TG	TG	2012-02-10	NA	2012-02-13	NA	NA	NA	NA	NA	NA	NA	NA	NA	TG	Successful	high	high
TG	TG	2012-02-10	NA	NA	2012-02-11	NA	NA	NA	NA	NA	NA	NA	NA	TG	Unsuccessful	no eggs	no sperm & eggs
TG	TG	2012-02-10	NA	NA	2012-02-14	NA	NA	NA	NA	NA	NA	NA	NA	TG	Unsuccessful	no eggs	no sperm & eggs
TG	TG	2012-02-10	NA	NA	2012-02-14	NA	NA	NA	NA	NA	NA	NA	NA	TG	Unsuccessful	no eggs	no sperm & eggs
DD105	TG	2012-02-10	NA	NA	NA	NA	NA	2008-02-27	NA	3.96	NA	NA	NA	Female TG	Unsuccessful	unknown	unknown
DD097	TG	2012-02-10	NA	NA	NA	NA	NA	2007-10-23	NA	4.3	NA	NA	NA	Female TG	Unsuccessful	unknown	unknown
TG	TG	2012-02-10	NA	NA	2012-02-14	NA	NA	NA	NA	NA	NA	NA	NA	TG	Unsuccessful	no eggs	no sperm & eggs
TG	TG	2012-02-10	NA	NA	2012-02-13	NA	NA	NA	NA	NA	NA	NA	NA	TG	Unsuccessful	no eggs	no sperm & eggs
TG	TG	2012-02-10	NA	NA	2012-02-13	NA	NA	NA	NA	NA	NA	NA	NA	TG	Unsuccessful	no eggs	no sperm & eggs
TG	DD317	2012-02-10	NA	NA	NA	NA	NA	NA	2010-09-29	NA	1.37	NA	NA	DD/WT	Unsuccessful	unknown	unknown
TG	TG	2012-02-10	2012-02-13	2012-02-14	NA	NA	NA	NA	2011-03-01	NA	0.95	NA	NA	TG	Successful	high	high
TG	DD315	2012-02-10	NA	2012-02-12	NA	NA	NA	NA	2010-03-17	NA	1.9	NA	NA	DD/WT	Successful	high	high
TG	TG	2012-02-11	NA	NA	2012-02-14	NA	NA	NA	NA	NA	NA	NA	NA	TG	Unsuccessful	no eggs	no sperm & eggs
TG	TG	2012-02-11	NA	NA	2012-02-14	NA	NA	NA	NA	NA	NA	NA	NA	TG	Unsuccessful	no eggs	no sperm & eggs
DD127	DD327	2012-02-12	NA	NA	2012-02-14	NA	NA	2008-12-12	2010-12-14	3.17	1.16	NA	NA	DD/WT	Unsuccessful	no eggs	no sperm & eggs
DD128	DD330	2012-02-12	NA	NA	2012-02-14	NA	NA	2008-12-12	2010-12-14	3.17	1.16	NA	NA	DD/WT	Unsuccessful	no eggs	no sperm & eggs
WT015	TG	2012-02-13	NA	NA	2012-02-20	NA	NA	2009-12-09	NA	2.18	NA	NA	NA	Female TG	Unsuccessful	no eggs	no sperm & eggs
WT014	TG	2012-02-14	NA	NA	2012-02-20	NA	NA	2009-12-09	NA	2.18	NA	NA	NA	Female TG	Unsuccessful	no eggs	no sperm & eggs
TG	WT017	2012-02-14	NA	NA	2012-02-20	NA	NA	NA	2009-12-09	NA	2.18	NA	NA	Male TG	Unsuccessful	no eggs	no sperm & eggs
TG	WT016	2012-02-15	NA	NA	2012-02-20	NA	NA	NA	2009-12-09	NA	2.19	NA	NA	Male TG	Unsuccessful	no eggs	no sperm & eggs
DD110	TG	2012-02-16	NA	NA	2012-02-21	NA	NA	2008-02-27	NA	3.97	NA	NA	NA	Female TG	Unsuccessful	no eggs	no sperm & eggs
DD110	TG	2012-02-16	NA	NA	2012-02-21	NA	NA	2008-02-27	NA	3.97	NA	NA	NA	Female TG	Unsuccessful	no eggs	no sperm & eggs
TG	DD328	2012-02-16	NA	NA	2012-02-20	NA	NA	NA	2010-12-14	NA	1.18	NA	NA	Male TG	Unsuccessful	no eggs	no sperm & eggs
DD117	DD329	2012-02-16	NA	NA	2012-02-20	NA	NA	2008-08-13	2010-12-14	3.51	1.18	NA	NA	DD/WT	Unsuccessful	no eggs	no sperm & eggs
WT014	TG	2012-02-20	2012-02-22	NA	2012-02-27	NA	NA	2009-12-09	NA	2.2	NA	NA	NA	Female TG	Only sperm	no eggs	no eggs
WT015	TG	2012-02-20	NA	NA	2012-02-27	NA	NA	2009-12-09	NA	2.2	NA	NA	NA	Female TG	Unsuccessful	no eggs	no sperm & eggs
DD119	DD255	2012-02-20	NA	NA	2012-02-27	NA	NA	2008-08-13	2008-12-19	3.52	3.17	NA	NA	DD/WT	Unsuccessful	no eggs	no sperm & eggs
TG	DD256	2012-02-20	2012-02-21	NA	2012-02-24	NA	NA	NA	2008-12-19	NA	3.17	NA	NA	Male TG	Only sperm	no eggs	no eggs
TG	WT016	2012-02-20	2012-02-23	NA	2012-03-02	NA	NA	NA	2009-12-09	NA	2.2	NA	NA	Male TG	Only sperm	no eggs	no eggs
TG	WT017	2012-02-20	NA	NA	2012-03-02	NA	NA	NA	2009-12-09	NA	2.2	NA	NA	Male TG	Unsuccessful	no eggs	no sperm & eggs
DD168	DD257	2012-02-21	2012-02-22	2012-02-23	NA	NA	NA	2010-12-14	2008-11-28	1.19	3.23	NA	NA	DD/WT	Successful	moderate-to-poor	moderate-to-poor
DD136	TG	2012-02-24	NA	NA	2012-02-27	NA	NA	2008-11-28	NA	3.24	NA	NA	NA	Female TG	Unsuccessful	no eggs	no sperm & eggs
TG	DD303	2012-02-24	NA	NA	2012-03-02	NA	NA	NA	2009-11-03	NA	2.31	NA	NA	Male TG	Unsuccessful	no eggs	no sperm & eggs
TG	DD292	2012-02-24	2012-02-24	2012-02-26	NA	NA	NA	NA	2010-03-18	NA	1.94	NA	NA	Male TG	Successful	high	high
TG	DD294	2012-02-24	NA	NA	2012-03-01	NA	NA	NA	2010-03-17	NA	1.94	NA	NA	Male TG	Unsuccessful	no eggs	no sperm & eggs
DD148	DD298	2012-02-26	2012-02-27	2012-02-28	NA	NA	NA	2010-01-25	2009-10-22	2.09	2.35	NA	NA	DD/WT	Successful	high	high
DD138	DD295	2012-02-26	2012-02-27	2012-02-29	NA	NA	NA	2008-11-28	2010-03-17	3.25	1.95	NA	NA	DD/WT	Successful	high	high
DD162	TG	2012-02-27	NA	2012-02-28	NA	NA	NA	2010-12-14	NA	1.21	NA	NA	NA	Female TG	Successful	high	high
DD160	TG	2012-02-27	2012-02-28	2012-02-29	NA	NA	NA	2010-12-14	NA	1.21	NA	NA	NA	Female TG	Successful	high	high
DD166	DD312	2012-02-27	2012-02-28	NA	2012-03-01	NA	NA	2010-12-14	2010-03-17	1.21	1.95	NA	NA	DD/WT	Only sperm	no eggs	no eggs
DD167	DD288	2012-02-27	2012-02-28	NA	2012-03-01	NA	NA	2010-12-14	2010-01-25	1.21	2.09	NA	NA	DD/WT	Only sperm	no eggs	no eggs
TG	TG	2012-02-28	NA	NA	2012-03-08	NA	NA	NA	NA	NA	NA	NA	NA	TG	Unsuccessful	no eggs	no sperm & eggs
DD149	TG	2012-02-28	2012-02-29	2012-03-01	NA	NA	NA	2010-01-25	NA	2.09	NA	NA	NA	Female TG	Successful	high	high
TG	TG	2012-02-28	NA	NA	2012-03-08	NA	NA	NA	NA	NA	NA	NA	NA	TG	Unsuccessful	no eggs	no sperm & eggs
TG	DD310	2012-02-28	2012-03-01	2012-03-02	NA	NA	NA	NA	2010-03-17	NA	1.95	NA	NA	Male TG	Successful	high	high
DD152	TG	2012-02-29	NA	NA	2012-03-02	NA	NA	2010-09-29	NA	1.42	NA	NA	NA	Female TG	Unsuccessful	no eggs	no sperm & eggs
DD150	DD291	2012-02-29	2012-02-29	2012-03-01	NA	NA	NA	2010-01-25	2010-03-18	2.1	1.95	NA	NA	DD/WT	Successful	high	high
WT014	DD307	2012-03-01	2012-03-05	2012-03-06	NA	NA	NA	2009-12-09	2009-11-29	2.23	2.25	NA	NA	DD/WT	Successful	high	high
WT015	DD246	2012-03-01	NA	NA	2012-03-08	NA	NA	2009-12-09	2009-04-09	2.23	2.9	NA	NA	DD/WT	Unsuccessful	no eggs	no sperm & eggs
TG	WT016	2012-03-04	NA	NA	2012-03-08	NA	NA	NA	2009-12-09	NA	2.24	NA	NA	Male TG	Unsuccessful	no eggs	no sperm & eggs
TG	WT017	2012-03-04	NA	NA	2012-03-08	NA	NA	NA	2009-12-09	NA	2.24	NA	NA	Male TG	Unsuccessful	no eggs	no sperm & eggs
DD154	DD331	2012-03-04	NA	NA	2012-03-08	NA	NA	2010-09-29	2010-12-14	1.43	1.22	NA	NA	DD/WT	Unsuccessful	no eggs	no sperm & eggs
DD153	DD332	2012-03-04	NA	NA	2012-03-09	NA	NA	2010-09-29	2010-12-14	1.43	1.22	NA	NA	DD/WT	Unsuccessful	no eggs	no sperm & eggs
TG	TG	2012-03-05	2012-03-08	NA	NA	NA	NA	NA	NA	NA	NA	NA	NA	TG	Only sperm	unknown	unknown
TG	TG	2012-03-05	NA	NA	NA	NA	NA	NA	NA	NA	NA	NA	NA	TG	Unsuccessful	unknown	unknown
TG	TG	2012-03-05	2012-03-09	2012-03-10	NA	NA	NA	NA	NA	NA	NA	NA	NA	TG	Successful	high	high
TG	TG	2012-03-05	NA	NA	2012-03-09	NA	NA	NA	NA	NA	NA	NA	NA	TG	Unsuccessful	no eggs	no sperm & eggs
DD151	DD244	2012-03-05	NA	NA	2012-03-09	NA	NA	2010-03-17	2009-04-09	1.97	2.91	NA	NA	DD/WT	Unsuccessful	no eggs	no sperm & eggs
DD161	DD287	2012-03-05	NA	NA	2012-03-09	NA	NA	2010-12-14	2009-07-14	1.22	2.64	NA	NA	DD/WT	Unsuccessful	no eggs	no sperm & eggs
DD159	DD312	2012-03-05	NA	NA	2012-03-07	NA	NA	2010-12-14	2010-03-17	1.22	1.97	NA	NA	DD/WT	Unsuccessful	no eggs	no sperm & eggs
DD169	DD313	2012-03-05	2012-03-06	2012-03-07	NA	NA	NA	2011-03-04	2010-03-17	1.01	1.97	NA	NA	DD/WT	Successful	high	high
DD162	DD216	2012-03-07	NA	NA	NA	NA	NA	2010-12-14	2008-04-10	1.23	3.91	NA	NA	DD/WT	Unsuccessful	unknown	unknown
DD160	DD288	2012-03-07	NA	NA	2012-03-09	NA	NA	2010-12-14	2010-01-25	1.23	2.12	NA	NA	DD/WT	Unsuccessful	no eggs	no sperm & eggs
DD132	DD289	2012-03-07	NA	NA	2012-03-13	NA	NA	2008-12-19	2010-01-25	3.22	2.12	NA	NA	DD/WT	Unsuccessful	no eggs	no sperm & eggs
DD165	TG	2012-03-08	2012-03-09	NA	NA	NA	NA	NA	NA	NA	NA	NA	NA	Female TG	Only sperm	unknown	unknown
TG	DD180	2012-03-08	2012-03-09	2012-03-09	NA	NA	NA	NA	2008-04-10	NA	3.91	NA	NA	Male TG	Successful	high	high
TG	DD192	2012-03-08	2012-03-09	2012-03-09	NA	NA	NA	NA	2008-04-10	NA	3.91	NA	NA	Male TG	Successful	high	high
TG	DD194	2012-03-08	2012-03-09	2012-03-09	NA	NA	NA	NA	2008-04-10	NA	3.91	NA	NA	DD/WT	Successful	high	high
TG	WT016	2012-03-08	NA	NA	2012-03-12	NA	NA	NA	2009-12-09	NA	2.25	NA	NA	Male TG	Unsuccessful	no eggs	no sperm & eggs
TG	WT017	2012-03-08	NA	NA	NA	NA	NA	NA	2009-12-09	NA	2.25	NA	NA	Male TG	Unsuccessful	unknown	unknown
TG	DD187	2012-03-08	2012-03-09	2012-03-09	NA	NA	NA	NA	2008-02-27	NA	4.03	NA	NA	Male TG	Successful	high	high
DD161	DD244	2012-03-09	NA	NA	2012-03-13	NA	NA	2010-12-14	2009-04-09	1.24	2.92	NA	NA	DD/WT	Unsuccessful	no eggs	no sperm & eggs
DD151	DD287	2012-03-09	NA	2012-03-11	NA	NA	NA	2010-03-17	2009-07-14	1.98	2.65	NA	NA	DD/WT	Successful	high	high
DD136	DD331	2012-03-11	NA	NA	NA	NA	NA	2008-11-28	2010-12-14	3.28	1.24	NA	NA	DD/WT	Unsuccessful	unknown	unknown
DD138	DD332	2012-03-11	NA	NA	NA	NA	NA	2008-11-28	2010-12-14	3.28	1.24	NA	NA	DD/WT	Unsuccessful	unknown	unknown
DD113	TG	2012-03-12	NA	NA	NA	NA	NA	2008-09-14	NA	3.49	NA	NA	NA	Female TG	Unsuccessful	unknown	unknown
TG	TG	2012-03-12	NA	NA	NA	NA	NA	NA	NA	NA	NA	NA	NA	TG	Unsuccessful	unknown	unknown
DD114	DD205	2012-03-12	2012-03-13	NA	NA	NA	NA	2008-09-14	2008-08-13	3.49	3.58	NA	NA	DD/WT	Only sperm	unknown	unknown
DD132	DD244	2012-03-13	NA	NA	NA	NA	NA	2008-12-19	2009-04-09	3.23	2.93	NA	NA	DD/WT	Unsuccessful	unknown	unknown
DD161	DD289	2012-03-13	NA	NA	NA	NA	NA	2010-12-14	2010-01-25	1.25	2.13	NA	NA	DD/WT	Unsuccessful	unknown	unknown
DD165	DD216	2012-03-14	2012-03-15	2012-03-16	NA	NA	NA	NA	2008-04-10	NA	3.93	NA	NA	DD/WT	Successful	moderate-to-poor	moderate-to-poor
TG	DD219	2012-03-14	NA	2012-03-15	NA	NA	NA	NA	2008-11-28	NA	3.29	NA	NA	DD/WT	Successful	moderate-to-poor	moderate-to-poor
TG	DD222	2012-03-14	2012-03-19	2012-03-20	NA	NA	NA	NA	2008-12-12	NA	3.25	NA	NA	DD/WT	Successful	high	high
TG	DD229	2012-03-14	2012-03-15	2012-03-16	NA	NA	NA	NA	2008-12-12	NA	3.25	NA	NA	Male TG	Successful	high	high
TG	DD230	2012-03-14	2012-03-15	2012-03-16	NA	NA	NA	NA	2008-12-12	NA	3.25	NA	NA	Male TG	Successful	high	high
TG	WT017	2012-03-14	NA	NA	2012-03-16	NA	NA	NA	2009-12-09	NA	2.26	NA	NA	Male TG	Unsuccessful	no eggs	no sperm & eggs
DD136	DD325	2012-03-14	NA	NA	2012-03-15	NA	NA	2008-11-28	2010-12-14	3.29	1.25	NA	NA	DD/WT	Unsuccessful	no eggs	no sperm & eggs
DD162	DD326	2012-03-14	NA	2012-03-16	NA	NA	NA	2010-12-14	2010-12-14	1.25	1.25	NA	NA	DD/WT	Successful	high	high
DD138	DD327	2012-03-14	NA	NA	2012-03-15	NA	NA	2008-11-28	2010-12-14	3.29	1.25	NA	NA	DD/WT	Unsuccessful	no eggs	no sperm & eggs
TG	DD233	2012-03-15	2012-03-19	NA	2012-03-26	NA	NA	NA	2008-12-12	NA	3.26	NA	NA	Male TG	Only sperm	no eggs	no eggs
TG	DD325	2012-03-15	NA	NA	2012-03-26	NA	NA	NA	2010-12-14	NA	1.25	NA	NA	Male TG	Unsuccessful	no eggs	no sperm & eggs
TG	WT017	2012-03-16	NA	NA	2012-03-22	NA	NA	NA	2009-12-09	NA	2.27	NA	NA	Male TG	Unsuccessful	no eggs	no sperm & eggs
DD136	DD241	2012-03-18	2012-03-19	NA	2012-03-22	NA	NA	2008-11-28	2008-12-12	3.3	3.27	NA	NA	DD/WT	Only sperm	no eggs	no eggs
DD138	DD243	2012-03-18	NA	NA	2012-03-20	NA	NA	2008-11-28	2008-12-12	3.3	3.27	NA	NA	DD/WT	Unsuccessful	no eggs	no sperm & eggs
DD170	DD244	2012-03-18	2012-03-19	2012-03-20	NA	NA	NA	2011-03-04	2009-04-09	1.04	2.94	NA	NA	DD/WT	Successful	moderate-to-poor	moderate-to-poor
DD162	DD263	2012-03-18	NA	2012-03-20	NA	NA	NA	2010-12-14	2008-11-28	1.26	3.3	NA	NA	DD/WT	Successful	high	high
TG	DD249	2012-03-20	NA	NA	2012-03-30	NA	NA	NA	2008-12-12	NA	3.27	NA	NA	Male TG	Unsuccessful	no eggs	no sperm & eggs
TG	DD246	2012-03-20	NA	NA	2012-03-30	NA	NA	NA	2009-04-09	NA	2.95	NA	NA	Male TG	Unsuccessful	no eggs	no sperm & eggs
TG	TG	2012-03-21	NA	NA	2012-03-30	NA	NA	NA	NA	NA	NA	NA	NA	TG	Unsuccessful	no eggs	no sperm & eggs
TG	TG	2012-03-21	NA	NA	2012-03-30	NA	NA	NA	NA	NA	NA	NA	NA	TG	Unsuccessful	no eggs	no sperm & eggs
TG	DD234	2012-03-21	2012-03-22	2012-03-22	NA	NA	NA	NA	2008-12-12	NA	3.27	NA	NA	Male TG	Successful	high	high
DD171	DD255	2012-03-21	NA	NA	2012-03-28	NA	NA	2011-03-04	2008-12-19	1.05	3.25	NA	NA	DD/WT	Unsuccessful	no eggs	no sperm & eggs
DD152	DD256	2012-03-21	NA	NA	2012-03-23	NA	NA	2010-09-29	2008-12-19	1.48	3.25	NA	NA	DD/WT	Unsuccessful	no eggs	no sperm & eggs
alb017	alb030	2012-03-21	NA	NA	2012-03-30	NA	NA	2009-05-22	2009-07-21	2.83	2.67	NA	NA	DD/WT	Unsuccessful	no eggs	no sperm & eggs
TG	DD319	2012-03-21	2012-03-22	2012-03-22	NA	NA	NA	NA	2010-09-29	NA	1.48	NA	NA	Male TG	Successful	high	high
TG	DD321	2012-03-21	2012-03-22	2012-03-22	NA	NA	NA	NA	2010-09-29	NA	1.48	NA	NA	Male TG	Successful	high	high
TG	DD322	2012-03-21	2012-03-22	2012-03-22	NA	NA	NA	NA	2010-09-29	NA	1.48	NA	NA	Male TG	Successful	high	high
DD153	DD263	2012-03-22	NA	NA	2012-03-27	NA	NA	2010-09-29	2008-11-28	1.48	3.32	NA	NA	DD/WT	Unsuccessful	no eggs	no sperm & eggs
DD136	DD237	2012-03-22	NA	2012-03-26	NA	NA	NA	2008-11-28	2008-12-12	3.32	3.28	NA	NA	DD/WT	Successful	high	high
DD138	DD283	2012-03-22	NA	NA	2012-03-30	NA	NA	2008-11-28	2009-07-14	3.32	2.69	NA	NA	DD/WT	Unsuccessful	no eggs	no sperm & eggs
TG	DD289	2012-03-22	NA	2012-03-23	NA	NA	NA	NA	2010-01-25	NA	2.16	NA	NA	Male TG	Successful	high	high
DD136	DD293	2012-03-22	NA	NA	NA	NA	NA	2008-11-28	2010-03-17	3.32	2.02	NA	NA	DD/WT	Unsuccessful	no eggs	no sperm & eggs
DD157	DD297	2012-03-25	NA	NA	2012-03-27	NA	NA	2010-03-17	2009-10-22	2.02	2.42	NA	NA	DD/WT	Unsuccessful	no eggs	no sperm & eggs
DD152	DD294	2012-03-25	NA	2012-03-26	NA	NA	NA	2010-09-29	2010-03-17	1.49	2.02	NA	NA	DD/WT	Successful	high	high
DD154	DD296	2012-03-25	NA	2012-03-27	NA	NA	NA	2010-09-29	2010-03-17	1.49	2.02	NA	NA	DD/WT	Successful	high	high
DD158	DD298	2012-03-26	NA	2012-03-28	NA	NA	NA	2010-03-17	2009-10-22	2.03	2.43	NA	NA	DD/WT	Successful	high	high
alb017	alb039	2012-03-26	NA	NA	2012-03-30	NA	NA	2009-05-22	2010-04-22	2.85	1.93	NA	NA	DD/WT	Unsuccessful	no eggs	no sperm & eggs
DD156	TG	2012-03-27	NA	NA	2012-04-17	NA	NA	2010-09-29	NA	1.49	NA	NA	NA	Female TG	Unsuccessful	no eggs	no sperm & eggs
DD094	TG	2012-03-27	NA	NA	2012-04-02	NA	NA	2008-04-10	NA	3.96	NA	NA	NA	Female TG	Unsuccessful	no eggs	no sperm & eggs
DD099	TG	2012-03-27	NA	NA	2012-04-02	NA	NA	2007-08-27	NA	4.59	NA	NA	NA	Female TG	Unsuccessful	no eggs	no sperm & eggs
DD155	DD288	2012-03-27	NA	NA	2012-03-30	NA	NA	2010-09-29	2010-01-25	1.49	2.17	NA	NA	DD/WT	Unsuccessful	no eggs	no sperm & eggs
TG	DD323	2012-03-27	NA	NA	2012-04-02	NA	NA	NA	2010-09-29	NA	1.49	NA	NA	Male TG	Unsuccessful	no eggs	no sperm & eggs
TG	DD324	2012-03-27	2012-03-28	2012-03-29	NA	NA	NA	NA	2010-09-29	NA	1.49	NA	NA	Male TG	Successful	high	high
DD161	DD290	2012-03-28	NA	NA	2012-03-30	NA	NA	2010-12-14	2010-03-18	1.29	2.03	NA	NA	DD/WT	Unsuccessful	no eggs	no sperm & eggs
DD149	DD250	2012-03-29	NA	NA	2012-03-30	NA	NA	2010-01-25	2008-12-19	2.18	3.28	NA	NA	DD/WT	Unsuccessful	no eggs	no sperm & eggs
TG	DD293	2012-03-29	2012-03-30	2012-03-31	NA	NA	NA	NA	2010-03-17	NA	2.04	NA	NA	Male TG	Successful	high	high
TG	TG	2012-03-30	NA	NA	2012-03-30	NA	NA	NA	NA	NA	NA	NA	NA	TG	Unsuccessful	unknown	unknown
alb018	alb040	2012-03-30	NA	NA	2012-04-11	NA	NA	2009-05-22	2010-04-22	2.86	1.94	NA	NA	DD/WT	Unsuccessful	no eggs	no sperm & eggs
DD160	DD299	2012-04-01	NA	NA	2012-04-04	NA	NA	2010-12-14	2009-10-22	1.3	2.44	NA	NA	DD/WT	Unsuccessful	no eggs	no sperm & eggs
TG	DD303	2012-04-01	2012-04-04	NA	2012-04-17	NA	NA	NA	2009-11-03	NA	2.41	NA	NA	Male TG	Only sperm	no eggs	no eggs
TG	DD304	2012-04-01	2012-04-09	NA	2012-04-17	NA	NA	NA	2009-11-03	NA	2.41	NA	NA	Male TG	Only sperm	no eggs	no eggs
DD157	DD327	2012-04-01	NA	NA	2012-04-04	NA	NA	2010-03-17	2010-12-14	2.04	1.3	NA	NA	DD/WT	Unsuccessful	no eggs	no sperm & eggs
DD159	DD328	2012-04-01	2012-04-01	2012-04-02	NA	NA	NA	2010-12-14	2010-12-14	1.3	1.3	NA	NA	DD/WT	Successful	high	high
DD104	TG	2012-04-02	NA	NA	2012-04-12	NA	NA	2008-02-27	NA	4.1	NA	NA	NA	Female TG	Unsuccessful	no eggs	no sperm & eggs
TG	DD161	2012-04-02	2012-04-03	2012-04-03	NA	NA	NA	NA	2007-10-23	NA	4.45	NA	NA	Male TG	Successful	high	high
TG	DD162	2012-04-02	2012-04-03	2012-04-03	NA	NA	NA	NA	2007-10-23	NA	4.45	NA	NA	Male TG	Successful	high	high
DD161	DD329	2012-04-02	NA	NA	2012-04-04	NA	NA	2010-12-14	2010-12-14	1.3	1.3	NA	NA	DD/WT	Unsuccessful	no eggs	no sperm & eggs
TG	DD168	2012-04-02	2012-04-03	2012-04-03	NA	NA	NA	NA	2008-02-27	NA	4.1	NA	NA	Male TG	Successful	high	high
DD163	DD301	2012-04-03	NA	NA	2012-04-04	NA	NA	2010-12-14	2009-10-22	1.3	2.45	NA	NA	DD/WT	Unsuccessful	no eggs	no sperm & eggs
DD164	DD330	2012-04-03	NA	NA	2012-04-04	NA	NA	2010-12-14	2010-12-14	1.3	1.3	NA	NA	DD/WT	Unsuccessful	no eggs	no sperm & eggs
DD165	DD327	2012-04-09	2012-04-10	2012-04-10	NA	NA	NA	NA	2010-12-14	NA	1.32	NA	NA	DD/WT	Successful	high	high
DD167	DD331	2012-04-09	2012-04-11	2012-04-12	NA	NA	NA	2010-12-14	2010-12-14	1.32	1.32	NA	NA	DD/WT	Successful	high	high
DD166	DD332	2012-04-09	2012-04-12	2012-04-13	NA	NA	NA	2010-12-14	2010-12-14	1.32	1.32	NA	NA	DD/WT	Successful	high	high
TG	DD333	2012-04-09	2012-04-11	2012-04-12	NA	NA	NA	NA	2010-12-14	NA	1.32	NA	NA	Male TG	Successful	high	high
TG	DD335	2012-04-09	NA	NA	2012-04-17	NA	NA	NA	2010-12-14	NA	1.32	NA	NA	Male TG	Unsuccessful	no eggs	no sperm & eggs
DD164	DD250	2012-04-10	NA	NA	2012-04-12	NA	NA	2010-12-14	2008-12-19	1.32	3.31	NA	NA	DD/WT	Unsuccessful	no eggs	no sperm & eggs
DD163	DD334	2012-04-10	NA	NA	2012-04-12	NA	NA	2010-12-14	2010-12-14	1.32	1.32	NA	NA	DD/WT	Unsuccessful	no eggs	no sperm & eggs
DD125	TG	2012-04-11	2012-04-12	2012-04-13	NA	90	NA	2008-12-12	NA	3.33	NA	NA	NA	Female TG	Successful	high	high
DD153	DD233	2012-04-11	NA	NA	2012-04-12	NA	NA	2010-09-29	2008-12-12	1.53	3.33	NA	NA	DD/WT	Unsuccessful	no eggs	no sperm & eggs
alb019	alb039	2012-04-11	NA	NA	2012-04-17	NA	NA	2009-05-22	2010-04-22	2.89	1.97	NA	NA	DD/WT	Unsuccessful	no eggs	no sperm & eggs
alb018	alb040	2012-04-11	NA	NA	2012-04-17	NA	NA	2009-05-22	2010-04-22	2.89	1.97	NA	NA	DD/WT	Unsuccessful	no eggs	no sperm & eggs
DD113	DD233	2012-04-15	NA	NA	2012-04-16	NA	NA	2008-09-14	2008-12-12	3.59	3.34	NA	NA	DD/WT	Unsuccessful	no eggs	no sperm & eggs
DD163	DD250	2012-04-15	NA	NA	2012-04-16	NA	NA	2010-12-14	2008-12-19	1.34	3.32	NA	NA	DD/WT	Unsuccessful	no eggs	no sperm & eggs
DD153	DD334	2012-04-15	NA	2012-04-16	NA	NA	NA	2010-09-29	2010-12-14	1.55	1.34	NA	NA	DD/WT	Successful	high	high
NA	alb043	2012-04-17	NA	NA	2012-04-17	NA	NA	2020-12-15	2010-04-22	NA	1.99	NA	NA	DD/WT	Successful	high	high
TG	TG	2012-04-18	2012-04-18	2012-04-22	NA	NA	NA	NA	NA	NA	NA	NA	NA	TG	Successful	high	high
TG	TG	2012-04-18	2012-04-20	2012-04-21	NA	NA	NA	NA	NA	NA	NA	NA	NA	TG	Successful	high	high
DD131	TG	2012-04-18	2012-04-19	2012-04-19	NA	NA	NA	2008-12-19	NA	3.33	NA	NA	NA	Female TG	Successful	high	high
DD170	TG	2012-04-18	2012-04-19	2012-04-19	NA	NA	NA	2011-03-04	NA	1.13	NA	NA	NA	Female TG	Successful	high	high
TG	TG	2012-04-18	NA	NA	2012-04-23	NA	NA	NA	NA	NA	NA	NA	NA	TG	Unsuccessful	no eggs	no sperm & eggs
DD169	DD250	2012-04-18	2012-04-20	2012-04-22	NA	NA	NA	2011-03-04	2008-12-19	1.13	3.33	NA	NA	DD/WT	Successful	moderate-to-poor	moderate-to-poor
alb017	alb047	2012-04-18	NA	NA	2012-05-04	NA	NA	2009-05-22	2010-04-22	2.91	1.99	NA	NA	DD/WT	Unsuccessful	no eggs	no sperm & eggs
alb020	alb059	2012-04-18	NA	NA	2012-05-04	NA	NA	2009-05-22	2010-04-22	2.91	1.99	NA	NA	DD/WT	Unsuccessful	no eggs	no sperm & eggs
DD168	DD336	2012-04-18	2012-04-23	2012-04-23	NA	NA	NA	2010-12-14	2011-03-04	1.35	1.13	NA	NA	DD/WT	Successful	high	high
TG	DD338	2012-04-18	2012-04-19	NA	2012-04-25	NA	NA	NA	2011-03-04	NA	1.13	NA	NA	Male TG	Only sperm	no eggs	no eggs
TG	DD339	2012-04-18	2012-04-29	NA	2012-05-04	NA	NA	NA	2011-03-04	NA	1.13	NA	NA	Male TG	Only sperm	no eggs	no eggs
TG	TG	2012-04-18	2012-04-18	2012-04-22	NA	NA	NA	NA	2011-03-01	NA	1.13	NA	NA	TG	Successful	high	high
DD130	DD216	2012-04-18	NA	2012-04-22	NA	NA	NA	2008-12-12	2008-04-10	3.35	4.02	NA	NA	DD/WT	Successful	moderate-to-poor	moderate-to-poor
DD132	DD238	2012-04-19	NA	NA	2012-04-25	NA	NA	2008-12-19	2008-12-12	3.33	3.35	NA	NA	DD/WT	Unsuccessful	no eggs	no sperm & eggs
DD171	DD241	2012-04-22	NA	NA	2012-04-25	NA	NA	2011-03-04	2008-12-12	1.14	3.36	NA	NA	DD/WT	Unsuccessful	no eggs	no sperm & eggs
DD133	DD340	2012-04-22	NA	NA	2012-04-25	NA	NA	2008-12-19	2011-03-04	3.34	1.14	NA	NA	DD/WT	Unsuccessful	no eggs	no sperm & eggs
DD135	DD341	2012-04-24	2012-04-27	2012-04-28	NA	NA	NA	2008-11-28	2011-03-04	3.41	1.14	NA	NA	DD/WT	Successful	high	high
TG	DD242	2012-04-28	2012-04-28	NA	2012-05-08	NA	NA	NA	2008-12-12	NA	3.38	NA	NA	Male TG	Only sperm	no eggs	no eggs
TG	DD342	2012-04-28	2012-04-28	2012-04-29	NA	NA	NA	NA	2011-03-04	NA	1.15	NA	NA	Male TG	Successful	high	high
DD138	TG	2012-04-29	NA	NA	2012-05-04	NA	NA	2008-11-28	NA	3.42	NA	NA	NA	Female TG	Unsuccessful	no eggs	no sperm & eggs
DD172	DD343	2012-04-29	2012-04-30	NA	2012-05-08	NA	NA	2011-03-04	2011-03-04	1.16	1.16	NA	NA	DD/WT	Only sperm	no eggs	no eggs
DD174	TG	2012-05-02	NA	NA	2012-05-04	NA	NA	2011-03-04	NA	1.16	NA	NA	NA	Female TG	Unsuccessful	no eggs	no sperm & eggs
DD173	TG	2012-05-02	2012-05-02	2012-05-03	NA	NA	NA	2011-03-04	NA	1.16	NA	NA	NA	Female TG	Successful	high	high
DD136	DD243	2012-05-02	2012-05-02	2012-05-06	NA	NA	NA	2008-11-28	2008-12-12	3.43	3.39	NA	NA	DD/WT	Successful	high	high
DD137	DD344	2012-05-02	NA	NA	2012-05-09	NA	NA	2008-11-28	2011-03-04	3.43	1.16	NA	NA	DD/WT	Unsuccessful	no eggs	no sperm & eggs
TG	DD345	2012-05-02	NA	NA	2012-05-04	NA	NA	NA	2011-03-04	NA	1.16	NA	NA	Male TG	Unsuccessful	no eggs	no sperm & eggs
TG	DD246	2012-05-02	2012-05-02	2012-05-06	NA	NA	NA	NA	2009-04-09	NA	3.07	NA	NA	Male TG	Successful	high	high
TG	WT016	2012-05-02	2012-05-03	2012-05-04	NA	NA	NA	NA	2009-12-09	NA	2.4	NA	NA	Male TG	Successful	high	high
TG	TG	2012-05-03	NA	NA	2012-05-08	NA	NA	NA	NA	NA	NA	NA	NA	TG	Unsuccessful	no eggs	no sperm & eggs
TG	TG	2012-05-03	NA	NA	2012-05-08	NA	NA	NA	NA	NA	NA	NA	NA	TG	Unsuccessful	no eggs	no sperm & eggs
TG	TG	2012-05-03	NA	NA	2012-05-08	NA	NA	NA	NA	NA	NA	NA	NA	TG	Unsuccessful	no eggs	no sperm & eggs
TG	TG	2012-05-04	NA	NA	2012-05-08	NA	NA	NA	NA	NA	NA	NA	NA	TG	Unsuccessful	no eggs	no sperm & eggs
DD149	TG	2012-05-05	NA	2012-05-06	NA	NA	NA	2010-01-25	NA	2.28	NA	NA	NA	Female TG	Successful	high	high
TG	DD298	2012-05-05	NA	NA	2012-05-08	NA	NA	NA	2009-10-22	NA	2.54	NA	NA	Male TG	Unsuccessful	no eggs	no sperm & eggs
DD150	TG	2012-05-07	2012-05-07	2012-05-08	NA	NA	NA	2010-01-25	NA	2.28	NA	NA	NA	Female TG	Successful	high	high
TG	DD252	2012-05-07	2012-05-08	2012-05-08	NA	NA	NA	NA	2008-12-19	NA	3.38	NA	NA	Male TG	Successful	high	high
TG	TG	2012-05-08	2012-05-09	2012-05-10	NA	NA	NA	NA	NA	NA	NA	NA	NA	TG	Successful	high	high
TG	TG	2012-05-08	2012-05-09	2012-05-09	NA	NA	NA	NA	NA	NA	NA	NA	NA	TG	Successful	high	high
TG	TG	2012-05-08	2012-05-09	NA	2012-05-14	NA	NA	NA	NA	NA	NA	NA	NA	TG	Only sperm	no eggs	no eggs
DD151	DD257	2012-05-08	NA	NA	2012-05-11	NA	NA	2010-03-17	2008-11-28	2.15	3.44	NA	NA	DD/WT	Unsuccessful	no eggs	no sperm & eggs
TG	DD251	2012-05-08	2012-05-08	2012-05-09	NA	NA	NA	NA	2008-12-19	NA	3.39	NA	NA	Male TG	Successful	moderate-to-poor	moderate-to-poor
TG	DD253	2012-05-08	2012-05-08	2012-05-09	NA	NA	NA	NA	2008-12-19	NA	3.39	NA	NA	Male TG	Successful	high	high
DD139	DD256	2012-05-08	2012-05-09	2012-05-09	NA	NA	NA	2008-11-28	2008-12-19	3.44	3.39	NA	NA	DD/WT	Successful	moderate-to-poor	moderate-to-poor
TG	TG	2012-05-09	2012-05-10	2012-05-11	NA	NA	NA	NA	NA	NA	NA	NA	NA	TG	Successful	high	high
DD148	DD260	2012-05-09	2012-05-10	2012-05-11	NA	NA	NA	2010-01-25	2008-11-28	2.29	3.45	NA	NA	DD/WT	Successful	high	high
TG	DD272	2012-05-09	2012-05-09	2012-05-11	NA	NA	NA	NA	2008-11-28	NA	3.45	NA	NA	Male TG	Successful	high	high
DD152	DD284	2012-05-10	NA	2012-05-11	NA	NA	NA	2010-09-29	2009-07-14	1.61	2.82	NA	NA	DD/WT	Successful	high	high
TG	DD285	2012-05-13	2012-05-14	NA	2012-05-21	NA	NA	NA	2009-07-14	NA	2.83	NA	NA	Male TG	Only sperm	no eggs	no eggs
TG	DD286	2012-05-13	2012-05-13	2012-05-14	NA	NA	NA	NA	2009-07-14	NA	2.83	NA	NA	Male TG	Successful	high	high
TG	DD292	2012-05-13	NA	NA	2012-05-16	NA	NA	NA	2010-03-18	NA	2.16	NA	NA	Male TG	Unsuccessful	no eggs	no sperm & eggs
DD153	TG	2012-05-14	2012-05-15	2012-05-16	NA	NA	NA	2010-09-29	NA	1.62	NA	NA	NA	Female TG	Successful	high	high
TG	DD275	2012-05-14	NA	NA	2012-05-15	NA	NA	NA	2008-11-28	NA	3.46	NA	NA	Male TG	Unsuccessful	no eggs	no sperm & eggs
TG	DD283	2012-05-14	2012-05-15	2012-05-15	NA	NA	NA	NA	2009-07-14	NA	2.84	NA	NA	Male TG	Successful	high	high
TG	DD287	2012-05-14	NA	2012-05-18	NA	NA	NA	NA	2009-07-14	NA	2.84	NA	NA	Male TG	Successful	high	high
TG	DD288	2012-05-14	2012-05-15	NA	NA	NA	NA	NA	2010-01-25	NA	2.3	NA	NA	Male TG	Only sperm	no eggs	no eggs
TG	TG	2012-05-15	NA	NA	2012-05-25	NA	NA	NA	NA	NA	NA	NA	NA	TG	Unsuccessful	no eggs	no sperm & eggs
DD154	TG	2012-05-16	NA	2012-05-18	NA	NA	NA	2010-09-29	NA	1.63	NA	NA	NA	Female TG	Successful	high	high
TG	DD275	2012-05-18	2012-05-18	NA	2012-05-21	NA	NA	NA	2008-11-28	NA	3.47	NA	NA	Male TG	Only sperm	no eggs	no eggs
DD155	DD277	2012-05-20	NA	NA	2012-05-22	NA	NA	2010-09-29	2009-02-28	1.64	3.22	NA	NA	DD/WT	Unsuccessful	no eggs	no sperm & eggs
DD158	DD291	2012-05-20	2012-05-21	2012-05-22	NA	NA	NA	2010-03-17	2010-03-18	2.18	2.18	NA	NA	DD/WT	Successful	high	high
DD159	DD280	2012-05-21	2012-05-22	NA	2012-05-24	NA	NA	2010-12-14	2008-11-28	1.44	3.48	NA	NA	DD/WT	Only sperm	no eggs	no eggs
TG	DD278	2012-05-21	2012-05-24	2012-05-25	NA	NA	NA	NA	2009-02-28	NA	3.23	NA	NA	Male TG	Successful	high	high
TG	DD307	2012-05-21	2012-05-22	2012-05-23	NA	NA	NA	NA	2009-11-29	NA	2.48	NA	NA	Male TG	Successful	high	high
DD162	TG	2012-05-22	NA	2012-05-24	NA	NA	NA	2010-12-14	NA	1.44	NA	NA	NA	Female TG	Successful	high	high
WT015	WT017	2012-05-22	NA	NA	2012-05-25	NA	NA	2009-12-09	2009-12-09	2.45	2.45	NA	NA	DD/WT	Unsuccessful	no eggs	no sperm & eggs
DD160	DD289	2012-05-22	2012-05-24	NA	2012-05-25	NA	NA	2010-12-14	2010-01-25	1.44	2.32	NA	NA	DD/WT	Only sperm	no eggs	no eggs
DD161	DD290	2012-05-22	2012-05-23	NA	2012-05-23	NA	NA	2010-12-14	2010-03-18	1.44	2.18	NA	NA	DD/WT	Only sperm	no eggs	no eggs
DD160	DD346	2012-05-22	NA	NA	2012-05-25	NA	NA	2010-12-14	2011-03-04	1.44	1.22	NA	NA	DD/WT	Unsuccessful	no eggs	no sperm & eggs
DD165	DD263	2012-05-23	2012-05-24	2012-05-24	NA	NA	NA	NA	2008-11-28	NA	3.48	NA	NA	DD/WT	Successful	high	high
DD165	DD293	2012-05-23	2012-05-24	2012-05-24	NA	NA	NA	NA	2010-03-17	NA	2.19	NA	NA	DD/WT	Successful	high	high
DD163	DD292	2012-05-23	2012-05-23	2012-05-24	NA	NA	NA	2010-12-14	2010-03-18	1.44	2.18	NA	NA	DD/WT	Successful	high	high
DD167	TG	2012-05-24	2012-05-25	2012-05-25	NA	NA	NA	2010-12-14	NA	1.44	NA	NA	NA	Female TG	Successful	high	high
DD166	DD280	2012-05-24	2012-05-24	NA	2012-05-25	NA	NA	2010-12-14	2008-11-28	1.44	3.49	NA	NA	DD/WT	Only sperm	no eggs	no eggs
TG	DD294	2012-05-24	2012-05-24	2012-05-25	NA	NA	NA	NA	2010-03-17	NA	2.19	NA	NA	Male TG	Successful	high	high
WT014	WT017	2012-05-28	NA	NA	2012-07-06	NA	NA	2009-12-09	2009-12-09	2.47	2.47	NA	NA	DD/WT	Unsuccessful	no eggs	no sperm & eggs
DD168	DD295	2012-05-28	NA	2012-05-29	NA	NA	NA	2010-12-14	2010-03-17	1.45	2.2	NA	NA	DD/WT	Successful	high	high
DD170	DD296	2012-05-28	NA	NA	2012-06-01	NA	NA	2011-03-04	2010-03-17	1.24	2.2	NA	NA	DD/WT	Unsuccessful	no eggs	no sperm & eggs
TG	TG	2012-05-29	NA	NA	2012-06-06	NA	NA	NA	NA	NA	NA	NA	NA	TG	Unsuccessful	no eggs	no sperm & eggs
DD130	TG	2012-05-29	2012-06-04	2012-06-05	NA	NA	NA	2008-12-12	NA	3.46	NA	NA	NA	Female TG	Successful	high	high
DD131	TG	2012-05-29	2012-05-30	NA	2012-06-07	NA	NA	2008-12-19	NA	3.44	NA	NA	NA	Female TG	Only sperm	no eggs	no eggs
DD173	TG	2012-05-29	NA	2012-05-30	NA	NA	NA	2011-03-04	NA	1.24	NA	NA	NA	Female TG	Successful	high	high
DD174	TG	2012-05-29	2012-05-30	2012-06-02	NA	NA	NA	2011-03-04	NA	1.24	NA	NA	NA	Female TG	Successful	high	high
DD171	DD297	2012-05-29	NA	2012-05-30	NA	NA	NA	2011-03-04	2009-10-22	1.24	2.6	NA	NA	DD/WT	Successful	high	high
DD172	DD298	2012-05-29	NA	NA	2012-06-01	NA	NA	2011-03-04	2009-10-22	1.24	2.6	NA	NA	DD/WT	Unsuccessful	no eggs	no sperm & eggs
DD132	DD299	2012-05-30	NA	NA	2012-06-01	NA	NA	2008-12-19	2009-10-22	3.45	2.61	NA	NA	DD/WT	Unsuccessful	no eggs	no sperm & eggs
DD133	TG	2012-05-31	2012-06-01	2012-06-02	NA	NA	NA	2008-12-19	NA	3.45	NA	NA	NA	Female TG	Successful	high	high
DD135	DD300	2012-05-31	NA	2012-06-04	NA	NA	NA	2008-11-28	2009-10-22	3.51	2.61	NA	NA	DD/WT	Successful	moderate-to-poor	moderate-to-poor
DD136	TG	2012-06-01	NA	2012-06-04	NA	NA	NA	2008-11-28	NA	3.51	NA	NA	NA	Female TG	Successful	high	high
DD138	TG	2012-06-02	2012-06-04	NA	2012-06-07	NA	NA	2008-11-28	NA	3.51	NA	NA	NA	Female TG	Only sperm	no eggs	no eggs
DD170	TG	2012-06-03	NA	NA	2012-06-07	NA	NA	2011-03-04	NA	1.25	NA	NA	NA	Female TG	Unsuccessful	no eggs	no sperm & eggs
DD137	DD301	2012-06-03	2012-06-04	NA	2012-06-06	NA	NA	2008-11-28	2009-10-22	3.52	2.62	NA	NA	DD/WT	Only sperm	no eggs	no eggs
DD132	DD303	2012-06-03	NA	NA	2012-06-06	NA	NA	2008-12-19	2009-11-03	3.46	2.58	NA	NA	DD/WT	Unsuccessful	no eggs	no sperm & eggs
DD149	TG	2012-06-04	2012-06-08	NA	2012-06-14	NA	NA	2010-01-25	NA	2.36	NA	NA	NA	Female TG	Only sperm	no eggs	no eggs
DD139	DD304	2012-06-04	NA	NA	2012-06-06	NA	NA	2008-11-28	2009-11-03	3.52	2.59	NA	NA	DD/WT	Unsuccessful	no eggs	no sperm & eggs
DD148	DD305	2012-06-04	2012-06-05	2012-06-06	NA	NA	NA	2010-01-25	2009-11-03	2.36	2.59	NA	NA	DD/WT	Successful	high	high
DD150	TG	2012-06-05	2012-06-06	2012-06-06	NA	NA	NA	2010-01-25	NA	2.36	NA	NA	NA	Female TG	Successful	moderate-to-poor	moderate-to-poor
TG	TG	2012-06-06	NA	NA	2012-06-08	NA	NA	NA	NA	NA	NA	NA	NA	TG	Unsuccessful	no eggs	no sperm & eggs
TG	DD306	2012-06-06	2012-06-06	2012-06-07	NA	NA	NA	NA	2009-11-03	NA	2.59	NA	NA	Male TG	Successful	high	high
TG	DD308	2012-06-06	2012-06-07	2012-06-07	NA	NA	NA	NA	2009-11-29	NA	2.52	NA	NA	Male TG	Successful	high	high
DD151	TG	2012-06-07	NA	NA	2012-06-14	NA	NA	2010-03-17	NA	2.23	NA	NA	NA	Female TG	Unsuccessful	no eggs	no sperm & eggs
DD152	TG	2012-06-07	NA	NA	2012-06-14	NA	NA	2010-09-29	NA	1.69	NA	NA	NA	Female TG	Unsuccessful	no eggs	no sperm & eggs
TG	DD309	2012-06-07	2012-06-07	2012-06-10	NA	NA	NA	NA	2009-11-29	NA	2.52	NA	NA	Male TG	Successful	high	high
DD154	TG	2012-06-10	2012-06-10	2012-06-11	NA	NA	NA	2010-09-29	NA	1.7	NA	NA	NA	Female TG	Successful	high	high
DD153	TG	2012-06-10	2012-06-13	2012-06-14	NA	NA	NA	2010-09-29	NA	1.7	NA	NA	NA	Female TG	Successful	high	high
DD155	DD310	2012-06-10	2012-06-11	NA	2012-06-14	NA	NA	2010-09-29	2010-03-17	1.7	2.24	NA	NA	DD/WT	Only sperm	no eggs	no eggs
DD156	DD311	2012-06-10	2012-06-12	2012-06-13	NA	NA	NA	2010-09-29	2010-03-17	1.7	2.24	NA	NA	DD/WT	Successful	high	high
DD157	DD312	2012-06-11	NA	NA	2012-06-14	NA	NA	2010-03-17	2010-03-17	2.24	2.24	NA	NA	DD/WT	Unsuccessful	no eggs	no sperm & eggs
DD158	DD313	2012-06-11	2012-06-13	2012-06-14	NA	NA	NA	2010-03-17	2010-03-17	2.24	2.24	NA	NA	DD/WT	Successful	high	high
TG	DD326	2012-06-11	2012-06-12	2012-06-12	NA	NA	NA	NA	2010-12-14	NA	1.49	NA	NA	Male TG	Successful	high	high
DD159	DD325	2012-06-12	NA	NA	2012-06-14	NA	NA	2010-12-14	2010-12-14	1.5	1.5	NA	NA	DD/WT	Unsuccessful	no eggs	no sperm & eggs
DD160	DD327	2012-06-12	NA	NA	2012-06-14	NA	NA	2010-12-14	2010-12-14	1.5	1.5	NA	NA	DD/WT	Unsuccessful	no eggs	no sperm & eggs
DD161	DD328	2012-06-13	NA	NA	2012-06-15	NA	NA	2010-12-14	2010-12-14	1.5	1.5	NA	NA	DD/WT	Unsuccessful	no eggs	no sperm & eggs
DD161	DD329	2012-06-13	NA	NA	2012-06-15	NA	NA	2010-12-14	2010-12-14	1.5	1.5	NA	NA	DD/WT	Unsuccessful	no eggs	no sperm & eggs
DD162	TG	2012-06-15	2012-06-16	NA	2012-06-20	NA	NA	2010-12-14	NA	1.5	NA	NA	NA	Female TG	Only sperm	no eggs	no eggs
DD167	TG	2012-06-15	NA	NA	2012-06-20	NA	NA	2010-12-14	NA	1.5	NA	NA	NA	Female TG	Unsuccessful	no eggs	no sperm & eggs
DD166	TG	2012-06-15	2012-06-16	NA	2012-06-22	NA	NA	2010-12-14	NA	1.5	NA	NA	NA	Female TG	Only sperm	no eggs	no eggs
DD168	TG	2012-06-15	2012-06-16	2012-06-17	NA	NA	NA	2010-12-14	NA	1.5	NA	NA	NA	Female TG	Successful	high	high
DD170	TG	2012-06-15	2012-06-18	2012-06-19	NA	NA	NA	2011-03-04	NA	1.28	NA	NA	NA	Female TG	Successful	high	high
TG	TG	2012-06-17	2012-06-17	NA	2012-06-25	NA	NA	NA	NA	NA	NA	NA	NA	TG	Only sperm	no eggs	no eggs
TG	TG	2012-06-17	2012-06-17	2012-06-18	NA	NA	NA	NA	NA	NA	NA	NA	NA	TG	Successful	high	high
DD163	DD330	2012-06-17	2012-06-20	2012-06-21	NA	NA	NA	2010-12-14	2010-12-14	1.51	1.51	NA	NA	DD/WT	Successful	high	high
DD165	DD331	2012-06-17	2012-06-17	NA	2012-06-22	NA	NA	NA	2010-12-14	NA	1.51	NA	NA	DD/WT	Only sperm	no eggs	no eggs
TG	TG	2012-06-17	2012-06-17	NA	2012-06-25	NA	NA	NA	2011-03-01	NA	1.3	NA	NA	TG	Only sperm	no eggs	no eggs
TG	TG	2012-06-18	NA	NA	2012-06-22	NA	NA	NA	NA	NA	NA	NA	NA	TG	Unsuccessful	no eggs	no sperm & eggs
TG	TG	2012-06-18	NA	NA	2012-06-22	NA	NA	NA	NA	NA	NA	NA	NA	TG	Unsuccessful	no eggs	no sperm & eggs
DD171	DD332	2012-06-18	NA	NA	2012-06-22	NA	NA	2011-03-04	2010-12-14	1.29	1.51	NA	NA	DD/WT	Unsuccessful	no eggs	no sperm & eggs
DD172	DD333	2012-06-18	2012-06-20	2012-06-20	NA	NA	NA	2011-03-04	2010-12-14	1.29	1.51	NA	NA	DD/WT	Successful	high	high
TG	DD314	2012-06-19	NA	NA	2012-06-20	NA	NA	NA	2010-03-17	NA	2.26	NA	NA	Male TG	Successful	high	high
DD173	DD334	2012-06-19	NA	NA	2012-06-22	NA	NA	2011-03-04	2010-12-14	1.3	1.52	NA	NA	DD/WT	Unsuccessful	no eggs	no sperm & eggs
DD174	DD335	2012-06-19	2012-06-20	2012-06-21	NA	NA	NA	2011-03-04	2010-12-14	1.3	1.52	NA	NA	DD/WT	Successful	high	high
TG	DD237	2012-06-20	2012-06-22	NA	2012-07-19	NA	NA	NA	2008-12-12	NA	3.52	NA	NA	Male TG	Only sperm	no eggs	no eggs
DD130	DD336	2012-06-20	2012-06-21	2012-06-21	NA	NA	NA	2008-12-12	2011-03-04	3.52	1.3	NA	NA	DD/WT	Successful	high	high
TG	DD341	2012-06-20	NA	NA	2012-06-22	NA	NA	NA	2011-03-04	NA	1.3	NA	NA	Male TG	Unsuccessful	no eggs	no sperm & eggs
TG	DD342	2012-06-20	2012-06-21	2012-06-22	NA	NA	NA	NA	2011-03-04	NA	1.3	NA	NA	Male TG	Successful	high	high
TG	DD244	2012-06-20	NA	NA	2012-06-22	NA	NA	NA	2009-04-09	NA	3.2	NA	NA	Male TG	Unsuccessful	no eggs	no sperm & eggs
DD131	DD337	2012-06-21	2012-06-22	2012-06-24	NA	NA	NA	2008-12-19	2011-03-04	3.51	1.3	NA	NA	DD/WT	Successful	high	high
DD132	DD338	2012-06-21	NA	NA	2012-06-26	NA	NA	2008-12-19	2011-03-04	3.51	1.3	NA	NA	DD/WT	Unsuccessful	no eggs	no sperm & eggs
DD136	TG	2012-06-22	NA	NA	2012-06-26	NA	NA	2008-11-28	NA	3.57	NA	NA	NA	Female TG	Unsuccessful	no eggs	no sperm & eggs
TG	TG	2012-06-24	NA	NA	2012-06-25	NA	NA	NA	NA	NA	NA	NA	NA	TG	Unsuccessful	no eggs	no sperm & eggs
DD137	TG	2012-06-24	2012-06-24	2012-06-25	NA	NA	NA	2008-11-28	NA	3.57	NA	NA	NA	Female TG	Successful	high	high
TG	TG	2012-06-24	NA	NA	2012-06-26	NA	NA	NA	NA	NA	NA	NA	NA	TG	Unsuccessful	no eggs	no sperm & eggs
DD135	DD334	2012-06-24	2012-06-25	NA	2012-07-01	NA	NA	2008-11-28	2010-12-14	3.57	1.53	NA	NA	DD/WT	Only sperm	no eggs	no eggs
DD133	DD339	2012-06-24	2012-06-28	2012-06-29	NA	NA	NA	2008-12-19	2011-03-04	3.52	1.31	NA	NA	DD/WT	Successful	high	high
TG	TG	2012-06-25	NA	NA	2012-06-25	NA	NA	NA	NA	NA	NA	NA	NA	TG	Unsuccessful	no eggs	no sperm & eggs
TG	TG	2012-06-25	2012-06-26	2012-06-26	NA	NA	NA	NA	NA	NA	NA	NA	NA	TG	Successful	high	high
DD138	DD340	2012-06-25	NA	NA	2012-07-02	NA	NA	2008-11-28	2011-03-04	3.58	1.31	NA	NA	DD/WT	Unsuccessful	no eggs	no sperm & eggs
DD139	DD341	2012-06-25	2012-06-28	2012-06-29	NA	NA	NA	2008-11-28	2011-03-04	3.58	1.31	NA	NA	DD/WT	Successful	high	high
TG	TG	2012-06-26	2012-06-26	2012-06-27	NA	NA	NA	NA	NA	NA	NA	NA	NA	TG	Successful	high	high
DD150	DD243	2012-06-26	2012-06-28	NA	2012-07-02	NA	NA	2010-01-25	2008-12-12	2.42	3.54	NA	NA	DD/WT	Only sperm	no eggs	no eggs
DD148	DD338	2012-06-26	NA	NA	2012-07-03	NA	NA	2010-01-25	2011-03-04	2.42	1.32	NA	NA	DD/WT	Unsuccessful	no eggs	no sperm & eggs
DD149	DD343	2012-06-26	NA	NA	2012-07-02	NA	NA	2010-01-25	2011-03-04	2.42	1.32	NA	NA	DD/WT	Unsuccessful	no eggs	no sperm & eggs
DD152	DD344	2012-06-27	NA	NA	2012-07-01	NA	NA	2010-09-29	2011-03-04	1.75	1.32	NA	NA	DD/WT	Unsuccessful	no eggs	no sperm & eggs
DD153	DD345	2012-06-27	2012-06-28	2012-06-29	NA	NA	NA	2010-09-29	2011-03-04	1.75	1.32	NA	NA	DD/WT	Successful	high	high
DD154	TG	2012-07-01	NA	NA	2012-07-04	NA	NA	2010-09-29	NA	1.76	NA	NA	NA	Female TG	Unsuccessful	no eggs	no sperm & eggs
TG	DD344	2012-07-01	2012-07-03	2012-07-03	NA	NA	NA	NA	2011-03-04	NA	1.33	NA	NA	Male TG	Successful	high	high
DD156	DD243	2012-07-02	NA	NA	2012-07-06	NA	NA	2010-09-29	2008-12-12	1.76	3.56	NA	NA	DD/WT	Unsuccessful	no eggs	no sperm & eggs
DD155	DD340	2012-07-02	NA	NA	2012-07-06	NA	NA	2010-09-29	2011-03-04	1.76	1.33	NA	NA	DD/WT	Unsuccessful	no eggs	no sperm & eggs
DD160	DD254	2012-07-03	2012-07-04	2012-07-04	NA	NA	NA	2010-12-14	2008-12-19	1.55	3.54	NA	NA	DD/WT	Successful	high	high
DD157	DD334	2012-07-03	NA	NA	2012-07-06	NA	NA	2010-03-17	2010-12-14	2.3	1.55	NA	NA	DD/WT	Unsuccessful	no eggs	no sperm & eggs
DD157	DD338	2012-07-03	NA	NA	2012-07-06	NA	NA	2010-03-17	2011-03-04	2.3	1.33	NA	NA	DD/WT	Unsuccessful	no eggs	no sperm & eggs
DD158	DD343	2012-07-03	NA	NA	2012-07-06	NA	NA	2010-03-17	2011-03-04	2.3	1.33	NA	NA	DD/WT	Unsuccessful	no eggs	no sperm & eggs
DD159	DD213	2012-07-03	NA	NA	2012-07-08	NA	NA	2010-12-14	2008-09-14	1.55	3.8	NA	NA	DD/WT	Unsuccessful	no eggs	no sperm & eggs
DD162	DD252	2012-07-04	NA	NA	2012-07-06	NA	NA	2010-12-14	2008-12-19	1.56	3.54	NA	NA	DD/WT	Unsuccessful	no eggs	no sperm & eggs
DD163	DD233	2012-07-05	NA	NA	2012-07-06	NA	NA	2010-12-14	2008-12-12	1.56	3.56	NA	NA	DD/WT	Unsuccessful	no eggs	no sperm & eggs
DD165	DD253	2012-07-05	2012-07-06	2012-07-06	NA	NA	NA	NA	2008-12-19	NA	3.55	NA	NA	DD/WT	Successful	high	high
DD155	DD255	2012-07-08	2012-07-09	NA	2012-07-14	NA	NA	2010-09-29	2008-12-19	1.78	3.55	NA	NA	DD/WT	Only sperm	no eggs	no eggs
DD162	DD244	2012-07-08	2012-07-09	2012-07-10	NA	NA	NA	2010-12-14	2009-04-09	1.57	3.25	NA	NA	DD/WT	Successful	high	high
DD156	DD246	2012-07-08	NA	NA	2012-07-14	NA	NA	2010-09-29	2009-04-09	1.78	3.25	NA	NA	DD/WT	Unsuccessful	no eggs	no sperm & eggs
DD157	DD238	2012-07-09	2012-07-10	2012-07-11	NA	NA	NA	2010-03-17	2008-12-12	2.32	3.58	NA	NA	DD/WT	Successful	high	high
DD163	DD241	2012-07-09	2012-07-10	2012-07-11	NA	NA	NA	2010-12-14	2008-12-12	1.57	3.58	NA	NA	DD/WT	Successful	moderate-to-poor	moderate-to-poor
DD167	DD260	2012-07-10	2012-07-12	2012-07-13	NA	NA	NA	2010-12-14	2008-11-28	1.57	3.62	NA	NA	DD/WT	Successful	high	high
DD166	DD249	2012-07-10	NA	NA	2012-07-16	NA	NA	2010-12-14	2008-12-12	1.57	3.58	NA	NA	DD/WT	Unsuccessful	no eggs	no sperm & eggs
DD170	DD257	2012-07-11	2012-07-11	2012-07-13	NA	NA	NA	2011-03-04	2008-11-28	1.36	3.62	NA	NA	DD/WT	Successful	unknown	unknown
DD168	DD256	2012-07-11	2012-07-11	2012-07-12	NA	NA	NA	2010-12-14	2008-12-19	1.58	3.56	NA	NA	DD/WT	Successful	high	high
TG	DD263	2012-07-12	2012-07-13	2012-07-14	NA	NA	NA	NA	2008-11-28	NA	3.62	NA	NA	Male TG	Successful	high	high
TG	DD272	2012-07-12	2012-07-13	2012-07-14	NA	NA	NA	NA	2008-11-28	NA	3.62	NA	NA	Male TG	Successful	high	high
DD158	TG	2012-07-15	2012-07-16	2012-07-16	NA	NA	NA	2010-03-17	NA	2.33	NA	NA	NA	Female TG	Successful	high	high
DD171	TG	2012-07-15	2012-07-16	2012-07-16	NA	NA	NA	2011-03-04	NA	1.37	NA	NA	NA	Female TG	Successful	high	high
DD172	DD275	2012-07-16	2012-07-16	2012-07-19	NA	NA	NA	2011-03-04	2008-11-28	1.37	3.63	NA	NA	DD/WT	Successful	moderate-to-poor	moderate-to-poor
DD173	DD277	2012-07-16	2012-07-17	2012-07-17	NA	NA	NA	2011-03-04	2009-02-28	1.37	3.38	NA	NA	DD/WT	Successful	moderate-to-poor	moderate-to-poor
DD130	DD280	2012-07-17	NA	NA	2012-07-19	NA	NA	2008-12-12	2008-11-28	3.6	3.64	NA	NA	DD/WT	Unsuccessful	no eggs	no sperm & eggs
DD174	DD278	2012-07-17	2012-07-19	2012-07-19	NA	NA	NA	2011-03-04	2009-02-28	1.37	3.38	NA	NA	DD/WT	Successful	high	high
DD131	DD283	2012-07-18	NA	NA	2012-07-19	NA	NA	2008-12-19	2009-07-14	3.58	3.01	NA	NA	DD/WT	Unsuccessful	no eggs	no sperm & eggs
DD132	DD284	2012-07-18	NA	NA	2012-07-19	NA	NA	2008-12-19	2009-07-14	3.58	3.01	NA	NA	DD/WT	Unsuccessful	no eggs	no sperm & eggs
DD135	TG	2012-07-22	2012-07-23	2012-07-24	NA	NA	NA	2008-11-28	NA	3.65	NA	NA	NA	Female TG	Successful	high	high
DD133	DD285	2012-07-22	2012-07-24	2012-07-25	NA	NA	NA	2008-12-19	2009-07-14	3.59	3.02	NA	NA	DD/WT	Successful	moderate-to-poor	moderate-to-poor
DD136	DD286	2012-07-22	NA	NA	2012-07-25	NA	NA	2008-11-28	2009-07-14	3.65	3.02	NA	NA	DD/WT	Unsuccessful	no eggs	no sperm & eggs
DD139	TG	2012-07-23	NA	NA	2012-07-25	NA	NA	2008-11-28	NA	3.65	NA	NA	NA	Female TG	Unsuccessful	no eggs	no sperm & eggs
DD138	DD288	2012-07-23	NA	NA	2012-07-25	NA	NA	2008-11-28	2010-01-25	3.65	2.49	NA	NA	DD/WT	Unsuccessful	no eggs	no sperm & eggs
TG	DD289	2012-07-23	2012-07-24	2012-07-24	NA	NA	NA	NA	2010-01-25	NA	2.49	NA	NA	Male TG	Successful	high	high
DD137	DD287	2012-07-23	2012-07-24	2012-07-24	NA	NA	NA	2008-11-28	2009-07-14	3.65	3.03	NA	NA	DD/WT	Successful	high	high
DD148	DD290	2012-07-24	2012-07-24	NA	2012-07-25	NA	NA	2010-01-25	2010-03-18	2.5	2.35	NA	NA	DD/WT	Only sperm	no eggs	no eggs
DD149	DD291	2012-07-24	NA	NA	2012-07-25	NA	NA	2010-01-25	2010-03-18	2.5	2.35	NA	NA	DD/WT	Unsuccessful	no eggs	no sperm & eggs
TG	TG	2012-07-25	NA	NA	2012-08-22	NA	NA	2011-05-19	NA	1.19	NA	NA	NA	TG	Unsuccessful	no eggs	no sperm & eggs
DD150	TG	2012-07-25	NA	NA	2012-08-14	NA	NA	2010-01-25	NA	2.5	NA	NA	NA	Female TG	Unsuccessful	no eggs	no sperm & eggs
WT014	WT016	2012-07-25	2012-07-26	2012-07-27	NA	NA	NA	2009-12-09	2009-12-09	2.63	2.63	NA	NA	DD/WT	Successful	high	high
TG	TG	2012-07-25	2012-07-29	2012-07-30	NA	NA	NA	NA	2011-05-19	NA	1.19	NA	NA	TG	Successful	high	high
DD151	TG	2012-07-26	NA	NA	2012-07-30	NA	NA	2010-03-17	NA	2.36	NA	NA	NA	Female TG	Unsuccessful	no eggs	no sperm & eggs
DD153	TG	2012-07-30	2012-07-30	2012-07-31	NA	NA	NA	2010-09-29	NA	1.84	NA	NA	NA	Female TG	Successful	high	high
TG	DD292	2012-07-30	2012-07-31	2012-08-01	NA	NA	NA	NA	2010-03-18	NA	2.37	NA	NA	Male TG	Successful	high	high
DD154	DD293	2012-07-30	2012-07-31	2012-08-01	NA	NA	NA	2010-09-29	2010-03-17	1.84	2.37	NA	NA	DD/WT	Successful	high	high
DD155	DD294	2012-07-31	2012-08-01	2012-08-01	NA	NA	NA	2010-09-29	2010-03-17	1.84	2.38	NA	NA	DD/WT	Successful	high	high
DD157	TG	2012-08-02	NA	NA	2012-08-03	NA	NA	2010-03-17	NA	2.38	NA	NA	NA	Female TG	Unsuccessful	no eggs	no sperm & eggs
DD156	DD295	2012-08-02	2012-08-03	NA	2012-08-09	NA	NA	2010-09-29	2010-03-17	1.84	2.38	NA	NA	DD/WT	Only sperm	no eggs	no eggs
DD159	DD297	2012-08-05	2012-08-06	2012-08-06	NA	NA	NA	2010-12-14	2009-10-22	1.64	2.79	NA	NA	DD/WT	Successful	high	high
DD158	DD296	2012-08-05	2012-08-06	2012-08-06	NA	NA	NA	2010-03-17	2010-03-17	2.39	2.39	NA	NA	DD/WT	Successful	high	high
DD160	TG	2012-08-06	2012-08-06	2012-08-07	NA	NA	NA	2010-12-14	NA	1.65	NA	NA	NA	Female TG	Successful	high	high
DD162	DD192	2012-08-06	NA	NA	2012-08-10	NA	NA	2010-12-14	2008-04-10	1.65	4.33	NA	NA	DD/WT	Unsuccessful	no eggs	no sperm & eggs
DD097	DD225	2012-08-06	2012-08-08	NA	2012-08-10	NA	NA	2007-10-23	2008-12-12	4.79	3.65	NA	NA	DD/WT	Only sperm	no eggs	no eggs
DD161	DD321	2012-08-06	NA	NA	2012-08-09	NA	NA	2010-12-14	2010-09-29	1.65	1.85	NA	NA	DD/WT	Unsuccessful	no eggs	no sperm & eggs
DD163	DD298	2012-08-07	2012-08-08	2012-08-08	NA	NA	NA	2010-12-14	2009-10-22	1.65	2.79	NA	NA	DD/WT	Successful	high	high
DD123	DD188	2012-08-08	2012-08-09	2012-08-09	NA	NA	NA	2008-12-12	2008-02-27	3.66	4.45	NA	NA	DD/WT	Successful	high	high
DD099	DD222	2012-08-09	NA	NA	2012-08-10	NA	NA	2007-08-27	2008-12-12	4.96	3.66	NA	NA	DD/WT	Unsuccessful	no eggs	no sperm & eggs
DD165	DD225	2012-08-12	2012-08-12	2012-08-13	NA	NA	NA	NA	2008-12-12	NA	3.67	NA	NA	DD/WT	Successful	high	high
DD166	DD299	2012-08-12	2012-08-12	2012-08-13	NA	NA	NA	2010-12-14	2009-10-22	1.66	2.81	NA	NA	DD/WT	Successful	high	high
DD097	TG	2012-08-14	NA	NA	2012-08-24	NA	NA	2007-10-23	NA	4.81	NA	NA	NA	Female TG	Unsuccessful	no eggs	no sperm & eggs
DD147	DD165	2012-08-14	2012-08-15	2012-08-16	NA	NA	NA	2010-01-25	2007-10-23	2.55	4.81	NA	NA	DD/WT	Successful	high	high
DD151	DD173	2012-08-14	NA	2012-08-15	NA	NA	NA	2010-03-17	2008-02-27	2.41	4.47	NA	NA	DD/WT	Successful	high	high
TG	TG	2012-08-15	2012-08-19	2012-08-19	NA	NA	NA	NA	NA	NA	NA	NA	NA	TG	Successful	high	high
TG	TG	2012-08-15	NA	NA	2012-08-16	NA	NA	NA	NA	NA	NA	NA	NA	TG	Unsuccessful	no eggs	no sperm & eggs
DD170	TG	2012-08-15	NA	NA	2012-08-24	NA	NA	2011-03-04	NA	1.45	NA	NA	NA	Female TG	Unsuccessful	no eggs	no sperm & eggs
DD171	TG	2012-08-15	NA	NA	2012-08-24	NA	NA	2011-03-04	NA	1.45	NA	NA	NA	Female TG	Unsuccessful	no eggs	no sperm & eggs
DD168	TG	2012-08-15	2012-08-16	2012-08-17	NA	NA	NA	2010-12-14	NA	1.67	NA	NA	NA	Female TG	Successful	high	high
DD167	DD305	2012-08-15	2012-08-16	2012-08-16	NA	NA	NA	2010-12-14	2009-11-03	1.67	2.78	NA	NA	DD/WT	Successful	high	high
TG	DD306	2012-08-15	2012-08-20	2012-08-23	NA	NA	NA	NA	2009-11-03	NA	2.78	NA	NA	Male TG	Successful	high	high
WT-Indiana2000	WT017	2012-08-15	NA	NA	2012-08-24	NA	NA	NA	2009-12-09	NA	2.68	NA	NA	DD/WT	Unsuccessful	no eggs	no sperm & eggs
DD152	DD237	2012-08-17	2012-09-17	2012-09-18	NA	NA	NA	2010-09-29	2008-12-12	1.88	3.68	NA	NA	DD/WT	Successful	high	high
DD172	DD307	2012-08-19	2012-08-19	NA	2012-08-23	NA	NA	2011-03-04	2009-11-29	1.46	2.72	NA	NA	DD/WT	Only sperm	no eggs	no eggs
DD173	DD308	2012-08-19	2012-08-20	2012-08-20	NA	NA	NA	2011-03-04	2009-11-29	1.46	2.72	NA	NA	DD/WT	Successful	high	high
TG	TG	2012-08-20	NA	2012-08-24	NA	NA	NA	NA	NA	NA	NA	NA	NA	TG	Successful	high	high
DD174	DD309	2012-08-20	NA	NA	2012-08-24	NA	NA	2011-03-04	2009-11-29	1.47	2.73	NA	NA	DD/WT	Unsuccessful	no eggs	no sperm & eggs
TG	DD310	2012-08-20	2012-08-21	2012-08-22	NA	NA	NA	NA	2010-03-17	NA	2.43	NA	NA	Male TG	Successful	high	high
DD130	DD311	2012-08-21	2012-08-22	2012-08-22	NA	NA	NA	2008-12-12	2010-03-17	3.69	2.43	NA	NA	DD/WT	Successful	high	high
DD133	TG	2012-08-22	2012-08-24	NA	2012-08-28	NA	NA	2008-12-19	NA	3.68	NA	NA	NA	Female TG	Only sperm	no eggs	no eggs
DD131	DD312	2012-08-22	NA	2012-08-24	NA	NA	NA	2008-12-19	2010-03-17	3.68	2.44	NA	NA	DD/WT	Successful	high	high
TG	DD313	2012-08-22	2012-08-22	2012-08-23	NA	NA	NA	NA	2010-03-17	NA	2.44	NA	NA	Male TG	Successful	high	high
TG	DD325	2012-08-23	2012-08-24	NA	2012-08-28	NA	NA	NA	2010-12-14	NA	1.69	NA	NA	Male TG	Only sperm	no eggs	no eggs
DD137	TG	2012-08-24	NA	NA	2012-08-28	NA	NA	2008-11-28	NA	3.74	NA	NA	NA	Female TG	Unsuccessful	no eggs	no sperm & eggs
DD138	TG	2012-08-24	NA	NA	2012-08-29	NA	NA	2008-11-28	NA	3.74	NA	NA	NA	Female TG	Unsuccessful	no eggs	no sperm & eggs
DD139	TG	2012-08-24	NA	NA	2012-09-03	NA	NA	2008-11-28	NA	3.74	NA	NA	NA	Female TG	Unsuccessful	no eggs	no sperm & eggs
DD148	TG	2012-08-26	NA	NA	2012-08-31	NA	NA	2010-01-25	NA	2.59	NA	NA	NA	Female TG	Unsuccessful	no eggs	no sperm & eggs
DD135	DD326	2012-08-26	2012-08-27	2012-08-27	NA	NA	NA	2008-11-28	2010-12-14	3.75	1.7	NA	NA	DD/WT	Successful	high	high
DD136	DD327	2012-08-26	NA	NA	2012-08-31	NA	NA	2008-11-28	2010-12-14	3.75	1.7	NA	NA	DD/WT	Unsuccessful	no eggs	no sperm & eggs
WT-Indiana2000	WT016	2012-08-27	NA	NA	2012-08-31	NA	NA	NA	2009-12-09	NA	2.72	NA	NA	DD/WT	Unsuccessful	no eggs	no sperm & eggs
DD149	DD328	2012-08-27	NA	2012-08-29	NA	NA	NA	2010-01-25	2010-12-14	2.59	1.7	NA	NA	DD/WT	Successful	high	high
DD150	DD329	2012-08-27	NA	2012-08-29	NA	NA	NA	2010-01-25	2010-12-14	2.59	1.7	NA	NA	DD/WT	Successful	high	high
DD137	TG	2012-08-28	NA	NA	2012-09-03	NA	NA	2008-11-28	NA	3.75	NA	NA	NA	Female TG	Unsuccessful	no eggs	no sperm & eggs
TG	DD330	2012-08-28	NA	NA	2012-09-04	NA	NA	NA	2010-12-14	NA	1.71	NA	NA	Male TG	Unsuccessful	no eggs	no sperm & eggs
DD133	DD331	2012-08-28	NA	NA	2012-08-31	NA	NA	2008-12-19	2010-12-14	3.69	1.71	NA	NA	DD/WT	Unsuccessful	no eggs	no sperm & eggs
TG	DD332	2012-08-28	2012-08-29	NA	2012-09-04	NA	NA	NA	2010-12-14	NA	1.71	NA	NA	Male TG	Only sperm	no eggs	no eggs
DD141	DD333	2012-08-28	2012-08-29	2012-08-29	NA	NA	NA	2008-11-29	2010-12-14	3.75	1.71	NA	NA	DD/WT	Successful	high	high
DD142	DD334	2012-08-29	NA	NA	2012-08-31	NA	NA	2008-11-29	2010-12-14	3.75	1.71	NA	NA	DD/WT	Unsuccessful	no eggs	no sperm & eggs
TG	TG	2012-08-30	NA	NA	2012-09-10	NA	NA	2011-05-19	NA	1.28	NA	NA	NA	TG	Unsuccessful	no eggs	no sperm & eggs
DD094	TG	2012-08-30	NA	NA	2012-09-05	NA	NA	2008-04-10	NA	4.39	NA	NA	NA	Female TG	Unsuccessful	no eggs	no sperm & eggs
TG	DD335	2012-08-30	2012-08-31	2012-08-31	NA	NA	NA	NA	2010-12-14	NA	1.71	NA	NA	Male TG	Successful	high	high
DD146	DD336	2012-08-30	NA	NA	2012-08-31	NA	NA	2008-11-28	2011-03-04	3.76	1.49	NA	NA	DD/WT	Unsuccessful	no eggs	no sperm & eggs
TG	DD341	2012-08-31	NA	2012-09-02	NA	NA	NA	NA	2011-03-04	NA	1.5	NA	NA	Male TG	Successful	high	high
DD100	DD337	2012-09-02	NA	NA	2012-09-05	NA	NA	2008-01-11	2011-03-04	4.65	1.5	NA	NA	DD/WT	Unsuccessful	no eggs	no sperm & eggs
DD104	DD338	2012-09-02	NA	NA	2012-09-05	NA	NA	2008-02-27	2011-03-04	4.52	1.5	NA	NA	DD/WT	Unsuccessful	no eggs	no sperm & eggs
DD107	TG	2012-09-03	2012-09-04	2012-09-05	NA	NA	NA	2008-04-10	NA	4.4	NA	NA	NA	Female TG	Successful	high	high
TG	DD343	2012-09-03	2012-09-03	2012-09-05	NA	NA	NA	NA	2011-03-04	NA	1.5	NA	NA	Male TG	Successful	high	high
DD108	DD344	2012-09-03	NA	NA	2012-09-05	NA	NA	2008-04-10	2011-03-04	4.4	1.5	NA	NA	DD/WT	Unsuccessful	no eggs	no sperm & eggs
DD109	DD345	2012-09-03	2012-09-04	2012-09-04	NA	NA	NA	2008-04-10	2011-03-04	4.4	1.5	NA	NA	DD/WT	Successful	high	high
TG	DD346	2012-09-03	2012-09-04	2012-09-05	NA	NA	NA	NA	2011-03-04	NA	1.5	NA	NA	Male TG	Successful	high	high
TG	DD154	2012-09-04	2012-09-04	NA	2012-09-10	NA	NA	NA	2007-10-23	NA	4.87	NA	NA	Male TG	Only sperm	no eggs	no eggs
DD110	DD161	2012-09-04	2012-09-04	2012-09-05	NA	NA	NA	2008-02-27	2007-10-23	4.52	4.87	NA	NA	DD/WT	Successful	high	high
DD124	TG	2012-09-05	NA	NA	2012-09-10	NA	NA	2008-12-12	NA	3.73	NA	NA	NA	Female TG	Unsuccessful	no eggs	no sperm & eggs
DD111	DD162	2012-09-05	2012-09-06	2012-09-06	NA	NA	NA	2008-02-27	2007-10-23	4.53	4.87	NA	NA	DD/WT	Successful	high	high
DD123	DD164	2012-09-05	2012-09-06	2012-09-07	NA	NA	NA	2008-12-12	2007-10-23	3.73	4.87	NA	NA	DD/WT	Successful	high	high
TG	DD167	2012-09-05	2012-09-05	2012-09-06	NA	NA	NA	NA	2007-10-23	NA	4.87	NA	NA	Male TG	Successful	high	high
WT014	WT016	2012-09-05	2012-09-06	2012-09-07	NA	NA	NA	2009-12-09	2009-12-09	2.74	2.74	NA	NA	DD/WT	Successful	high	high
DD125	DD168	2012-09-06	2012-09-06	2012-09-07	NA	NA	NA	2008-12-12	2008-02-27	3.74	4.53	NA	NA	DD/WT	Successful	high	high
DD130	DD168	2012-09-07	NA	NA	2012-09-07	NA	NA	2008-12-12	2008-02-27	3.74	4.53	NA	NA	DD/WT	Unsuccessful	no eggs	no sperm & eggs
TG	TG	2012-09-07	2012-09-11	2012-09-12	NA	NA	NA	NA	NA	NA	NA	NA	NA	TG	Successful	high	high
TG	TG	2012-09-07	2012-09-09	2012-09-10	NA	NA	NA	NA	NA	NA	NA	NA	NA	TG	Successful	high	high
TG	TG	2012-09-07	2012-09-10	NA	2012-09-28	NA	NA	NA	NA	NA	NA	NA	NA	TG	Only sperm	no eggs	no eggs
TG	TG	2012-09-07	2012-09-09	2012-09-10	NA	NA	NA	NA	2011-03-01	NA	1.52	NA	NA	TG	Successful	high	high
DD131	DD180	2012-09-09	2012-09-09	2012-09-10	NA	NA	NA	2008-12-19	2008-04-10	3.73	4.42	NA	NA	DD/WT	Successful	high	high
DD132	DD183	2012-09-09	NA	NA	2012-09-10	NA	NA	2008-12-19	2008-04-10	3.73	4.42	NA	NA	DD/WT	Unsuccessful	no eggs	no sperm & eggs
DD136	TG	2012-09-10	2012-09-11	2012-09-12	NA	NA	NA	2008-11-28	NA	3.79	NA	NA	NA	Female TG	Successful	high	high
DD135	TG	2012-09-10	NA	NA	2012-09-14	NA	NA	2008-11-28	NA	3.79	NA	NA	NA	Female TG	Unsuccessful	no eggs	no sperm & eggs
DD137	TG	2012-09-10	NA	2012-09-14	NA	NA	NA	2008-11-28	NA	3.79	NA	NA	NA	Female TG	Successful	high	high
DD133	TG	2012-09-10	NA	NA	2012-09-13	NA	NA	2008-12-19	NA	3.73	NA	NA	NA	Female TG	Unsuccessful	no eggs	no sperm & eggs
TG	DD169	2012-09-10	NA	NA	2012-09-24	NA	NA	NA	2008-02-27	NA	4.54	NA	NA	Male TG	Unsuccessful	no eggs	no sperm & eggs
DD138	DD187	2012-09-11	2012-09-12	2012-09-12	NA	NA	NA	2008-11-28	2008-02-27	3.79	4.54	NA	NA	DD/WT	Successful	high	high
DD139	DD192	2012-09-11	2012-09-12	2012-09-12	NA	NA	NA	2008-11-28	2008-04-10	3.79	4.42	NA	NA	DD/WT	Successful	high	high
TG	DD193	2012-09-11	2012-09-19	NA	2012-09-24	NA	NA	NA	2008-04-10	NA	4.42	NA	NA	Male TG	Only sperm	no eggs	no eggs
TG	DD194	2012-09-11	2012-09-12	2012-09-12	NA	NA	NA	NA	2008-04-10	NA	4.42	NA	NA	Male TG	Successful	high	high
DD141	DD195	2012-09-12	2012-09-12	NA	2012-09-21	NA	NA	2008-11-29	2008-04-10	3.79	4.43	NA	NA	DD/WT	Only sperm	no eggs	no eggs
DD142	DD218	2012-09-12	2012-09-12	NA	2012-09-21	NA	NA	2008-11-29	2008-11-28	3.79	3.79	NA	NA	DD/WT	Only sperm	no eggs	no eggs
DD147	TG	2012-09-13	NA	NA	2012-09-21	NA	NA	2010-01-25	NA	2.64	NA	NA	NA	Female TG	Unsuccessful	no eggs	no sperm & eggs
TG	TG	2012-09-13	2012-09-17	NA	2012-09-21	NA	NA	NA	NA	NA	NA	NA	NA	TG	Only sperm	no eggs	no eggs
DD145	DD219	2012-09-13	NA	NA	2012-09-21	NA	NA	2008-11-29	2008-11-28	3.79	3.79	NA	NA	DD/WT	Unsuccessful	no eggs	no sperm & eggs
DD146	DD224	2012-09-13	NA	NA	2012-09-21	NA	NA	2008-11-28	2008-12-12	3.79	3.76	NA	NA	DD/WT	Unsuccessful	no eggs	no sperm & eggs
DD148	TG	2012-09-14	2012-09-15	2012-09-16	NA	NA	NA	2010-01-25	NA	2.64	NA	NA	NA	Female TG	Successful	high	high
DD135	TG	2012-09-14	NA	NA	2012-09-28	NA	NA	2008-11-28	NA	3.8	NA	NA	NA	Female TG	Unsuccessful	no eggs	no sperm & eggs
DD099	TG	2012-09-14	NA	NA	2012-09-28	NA	NA	2007-08-27	NA	5.05	NA	NA	NA	Female TG	Unsuccessful	no eggs	no sperm & eggs
DD149	DD230	2012-09-16	NA	NA	2012-09-21	NA	NA	2010-01-25	2008-12-12	2.64	3.76	NA	NA	DD/WT	Unsuccessful	no eggs	no sperm & eggs
DD150	DD233	2012-09-16	NA	NA	2012-09-21	NA	NA	2010-01-25	2008-12-12	2.64	3.76	NA	NA	DD/WT	Unsuccessful	no eggs	no sperm & eggs
DD151	DD234	2012-09-17	2012-09-17	2012-09-18	NA	NA	NA	2010-03-17	2008-12-12	2.51	3.77	NA	NA	DD/WT	Successful	high	high
DD153	DD237	2012-09-18	2012-09-21	2012-09-22	NA	NA	NA	2010-09-29	2008-12-12	1.97	3.77	NA	NA	DD/WT	Successful	high	high
DD154	DD241	2012-09-18	2012-09-18	2012-09-19	NA	NA	NA	2010-09-29	2008-12-12	1.97	3.77	NA	NA	DD/WT	Successful	moderate-to-poor	moderate-to-poor
DD155	DD242	2012-09-19	2012-09-20	2012-09-21	NA	NA	NA	2010-09-29	2008-12-12	1.98	3.77	NA	NA	DD/WT	Successful	high	high
DD156	DD243	2012-09-19	NA	NA	2012-09-21	NA	NA	2010-09-29	2008-12-12	1.98	3.77	NA	NA	DD/WT	Unsuccessful	no eggs	no sperm & eggs
DD157	DD244	2012-09-20	2012-09-21	2012-09-22	NA	NA	NA	2010-03-17	2009-04-09	2.52	3.45	NA	NA	DD/WT	Successful	moderate-to-poor	moderate-to-poor
TG	DD246	2012-09-21	2012-09-21	2012-09-22	NA	NA	NA	NA	2009-04-09	NA	3.45	NA	NA	Male TG	Successful	high	high
DD158	DD249	2012-09-23	2012-09-23	NA	2012-09-25	NA	NA	2010-03-17	2008-12-12	2.52	3.78	NA	NA	DD/WT	Only sperm	no eggs	no eggs
DD159	DD251	2012-09-23	2012-09-24	2012-09-25	NA	NA	NA	2010-12-14	2008-12-19	1.78	3.76	NA	NA	DD/WT	Successful	moderate-to-poor	moderate-to-poor
DD160	DD252	2012-09-24	2012-09-25	2012-09-25	NA	NA	NA	2010-12-14	2008-12-19	1.78	3.77	NA	NA	DD/WT	Successful	moderate-to-poor	moderate-to-poor
DD161	DD253	2012-09-24	NA	NA	2012-09-27	NA	NA	2010-12-14	2008-12-19	1.78	3.77	NA	NA	DD/WT	Unsuccessful	no eggs	no sperm & eggs
alb019	DD254	2012-09-24	NA	NA	2012-09-28	NA	NA	2009-05-22	2008-12-19	3.35	3.77	NA	NA	DD/WT	Unsuccessful	no eggs	no sperm & eggs
TG	DD255	2012-09-24	2012-09-26	NA	2012-09-28	NA	NA	2010-06-01	2008-12-19	2.32	3.77	NA	NA	Male TG	Only sperm	no eggs	no eggs
DD163	DD257	2012-09-25	NA	2012-09-26	NA	NA	NA	2010-12-14	2008-11-28	1.78	3.83	NA	NA	DD/WT	Successful	high	high
TG	DD260	2012-09-25	NA	NA	2012-09-28	NA	NA	NA	2008-11-28	NA	3.83	NA	NA	DD/WT	Unsuccessful	no eggs	no sperm & eggs
TG	DD263	2012-09-25	2012-09-26	2012-09-27	NA	NA	NA	NA	2008-11-28	NA	3.83	NA	NA	Male TG	Successful	high	high
TG	DD272	2012-09-25	NA	NA	2012-10-05	NA	NA	NA	2008-11-28	NA	3.83	NA	NA	Male TG	Unsuccessful	no eggs	no sperm & eggs
DD162	DD256	2012-09-25	2012-09-26	2012-09-27	NA	NA	NA	2010-12-14	2008-12-19	1.78	3.77	NA	NA	DD/WT	Successful	high	high
TG	DD278	2012-09-25	NA	NA	2012-10-05	NA	NA	NA	2009-02-28	NA	3.58	NA	NA	Male TG	Unsuccessful	no eggs	no sperm & eggs
DD165	DD280	2012-09-26	NA	NA	2012-09-28	NA	NA	NA	2008-11-28	NA	3.83	NA	NA	DD/WT	Unsuccessful	no eggs	no sperm & eggs
DD164	DD283	2012-09-26	2012-09-27	NA	2012-09-28	NA	NA	2010-12-14	2009-07-14	1.79	3.21	NA	NA	DD/WT	Only sperm	no eggs	no eggs
DD166	DD284	2012-09-26	2012-09-27	2012-09-27	NA	NA	NA	2010-12-14	2009-07-14	1.79	3.21	NA	NA	DD/WT	Successful	high	high
DD168	TG	2012-09-27	NA	2012-09-30	NA	NA	NA	2010-12-14	NA	1.79	NA	NA	NA	Female TG	Successful	high	high
DD167	DD285	2012-09-27	NA	2012-09-30	NA	NA	NA	2010-12-14	2009-07-14	1.79	3.21	NA	NA	DD/WT	Successful	high	high
TG	DD286	2012-09-27	NA	2012-10-01	NA	NA	NA	NA	2009-07-14	NA	3.21	NA	NA	Male TG	Successful	high	high
TG	DD287	2012-09-27	NA	2012-09-30	NA	NA	NA	NA	2009-07-14	NA	3.21	NA	NA	Male TG	Successful	high	high
TG	DD289	2012-09-27	NA	2012-09-30	NA	NA	NA	NA	2010-01-25	NA	2.67	NA	NA	Male TG	Successful	high	high
DD171	TG	2012-09-28	NA	NA	2012-10-01	NA	NA	2011-03-04	NA	1.57	NA	NA	NA	Female TG	Unsuccessful	no eggs	no sperm & eggs
DD170	TG	2012-09-28	NA	NA	2012-10-01	NA	NA	2011-03-04	NA	1.57	NA	NA	NA	Female TG	Unsuccessful	no eggs	no sperm & eggs
TG	DD291	2012-09-28	NA	2012-09-30	NA	NA	NA	2010-06-01	2010-03-18	2.33	2.53	NA	NA	Male TG	Successful	high	high
DD172	DD288	2012-09-30	2012-10-01	2012-10-01	NA	NA	NA	2011-03-04	2010-01-25	1.58	2.68	NA	NA	DD/WT	Successful	high	high
alb021	DD295	2012-09-30	NA	2012-10-01	NA	NA	NA	2009-07-21	2010-03-17	3.2	2.54	NA	NA	DD/WT	Successful	high	high
DD173	DD314	2012-09-30	NA	2012-10-01	NA	NA	NA	2011-03-04	2010-03-17	1.58	2.54	NA	NA	DD/WT	Successful	high	high
DD174	DD315	2012-10-01	2012-10-01	2012-10-02	NA	NA	NA	2011-03-04	2010-03-17	1.58	2.55	NA	NA	DD/WT	Successful	high	high
DD175	DD316	2012-10-01	NA	2012-10-02	NA	NA	NA	2011-05-03	2010-09-29	1.42	2.01	NA	NA	DD/WT	Successful	high	high
DD176	TG	2012-10-02	NA	NA	2012-10-05	NA	NA	2011-05-03	NA	1.42	NA	NA	NA	Female TG	Unsuccessful	no eggs	no sperm & eggs
TG	TG	2012-10-02	NA	2012-10-04	NA	NA	NA	NA	NA	NA	NA	NA	NA	TG	Successful	high	high
TG	TG	2012-10-02	NA	2012-10-04	NA	NA	NA	NA	NA	NA	NA	NA	NA	TG	Successful	high	high
TG	DD317	2012-10-02	NA	2012-10-06	NA	NA	NA	NA	2010-09-29	NA	2.01	NA	NA	Male TG	Successful	high	high
TG	DD318	2012-10-02	2012-10-02	2012-10-05	NA	NA	NA	NA	2010-09-29	NA	2.01	NA	NA	Male TG	Successful	high	high
TG	DD320	2012-10-02	NA	NA	2012-10-10	NA	NA	NA	2010-09-29	NA	2.01	NA	NA	Male TG	Unsuccessful	no eggs	no sperm & eggs
DD177	DD319	2012-10-03	NA	2012-10-04	NA	NA	NA	2011-05-03	2010-09-29	1.42	2.01	NA	NA	DD/WT	Successful	high	high
DD178	DD321	2012-10-04	NA	NA	2012-10-05	NA	NA	2011-05-03	2010-09-29	1.42	2.02	NA	NA	DD/WT	Unsuccessful	no eggs	no sperm & eggs
DD176	TG	2012-10-05	2012-10-07	NA	2012-10-09	NA	NA	2011-05-03	NA	1.43	NA	NA	NA	Female TG	Only sperm	no eggs	no eggs
TG	DD188	2012-10-05	2012-10-05	2012-10-06	NA	NA	NA	NA	2008-02-27	NA	4.61	NA	NA	Male TG	Successful	high	high
TG	DD326	2012-10-05	NA	NA	2012-10-10	NA	NA	NA	2010-12-14	NA	1.81	NA	NA	Male TG	Unsuccessful	no eggs	no sperm & eggs
TG	DD330	2012-10-05	NA	NA	2012-10-10	NA	NA	NA	2010-12-14	NA	1.81	NA	NA	Male TG	Unsuccessful	no eggs	no sperm & eggs
TG	DD336	2012-10-05	NA	2012-10-06	NA	NA	NA	NA	2011-03-04	NA	1.59	NA	NA	Male TG	Successful	high	high
TG	DD344	2012-10-05	NA	NA	2012-10-10	NA	NA	NA	2011-03-04	NA	1.59	NA	NA	Male TG	Unsuccessful	no eggs	no sperm & eggs
TG	DD322	2012-10-05	2012-10-05	2012-10-06	NA	NA	NA	NA	2010-09-29	NA	2.02	NA	NA	Male TG	Successful	high	high
TG	DD323	2012-10-05	NA	2012-10-06	NA	NA	NA	NA	2010-09-29	NA	2.02	NA	NA	Male TG	Successful	high	high
TG	DD324	2012-10-05	NA	2012-10-10	NA	NA	NA	NA	2010-09-29	NA	2.02	NA	NA	DD/WT	Successful	high	high
DD178	DD348	2012-10-07	2012-10-07	2012-10-08	NA	NA	NA	2011-05-03	2011-05-03	1.43	1.43	NA	NA	DD/WT	Successful	high	high
DD179	DD183	2012-10-07	2012-10-07	2012-10-10	NA	NA	NA	2011-05-03	2008-04-10	1.43	4.5	NA	NA	DD/WT	Successful	high	high
DD180	DD169	2012-10-08	2012-10-08	2012-10-09	NA	NA	NA	2011-05-03	2008-02-27	1.44	4.62	NA	NA	DD/WT	Successful	high	high
DD181	DD253	2012-10-08	NA	NA	2012-10-11	NA	NA	2011-05-03	2008-12-19	1.44	3.81	NA	NA	DD/WT	Unsuccessful	no eggs	no sperm & eggs
DD182	DD349	2012-10-08	NA	NA	2012-10-11	NA	NA	NA	2011-09-20	NA	1.05	NA	NA	DD/WT	Unsuccessful	no eggs	no sperm & eggs
DD184	TG	2012-10-09	2012-10-10	2012-10-10	NA	NA	NA	2011-05-03	NA	1.44	NA	NA	NA	Female TG	Successful	high	high
TG	TG	2012-10-09	NA	NA	2012-10-12	NA	NA	NA	NA	NA	NA	NA	NA	TG	Unsuccessful	no eggs	no sperm & eggs
DD183	DD325	2012-10-09	NA	NA	2012-10-12	NA	NA	2011-05-03	2010-12-14	1.44	1.82	NA	NA	DD/WT	Unsuccessful	no eggs	no sperm & eggs
TG	DD347	2012-10-09	NA	NA	2012-10-12	NA	NA	NA	2011-05-03	NA	1.44	NA	NA	Male TG	Unsuccessful	no eggs	no sperm & eggs
DD176	TG	2012-10-10	2012-10-11	2012-10-11	NA	NA	NA	2011-05-03	NA	1.44	NA	NA	NA	Female TG	Successful	high	high
DD094	TG	2012-10-10	NA	NA	2012-10-12	NA	NA	2008-04-10	NA	4.5	NA	NA	NA	Female TG	Unsuccessful	no eggs	no sperm & eggs
TG	TG	2012-10-10	2012-10-12	2012-10-12	NA	NA	NA	NA	NA	NA	NA	NA	NA	TG	Successful	high	high
DD097	TG	2012-10-10	NA	NA	2012-10-12	NA	NA	2007-10-23	NA	4.97	NA	NA	NA	DD/WT	Unsuccessful	no eggs	no sperm & eggs
TG	DD165	2012-10-10	2012-10-11	NA	2012-10-17	NA	NA	NA	2007-10-23	NA	4.97	NA	NA	Male TG	Only sperm	no eggs	no eggs
TG	DD173	2012-10-10	2012-10-11	2012-10-11	NA	NA	NA	NA	2008-02-27	NA	4.62	NA	NA	Male TG	Successful	high	high
DD181	DD326	2012-10-10	2012-10-11	2012-10-12	NA	NA	NA	2011-05-03	2010-12-14	1.44	1.82	NA	NA	DD/WT	Successful	high	high
DD185	DD350	2012-10-10	2012-10-11	2012-10-11	NA	NA	NA	2011-05-03	2011-05-03	1.44	1.44	NA	NA	DD/WT	Successful	high	high
TG	DD321	2012-10-10	NA	NA	2012-10-12	NA	NA	NA	2010-09-29	NA	2.03	NA	NA	Male TG	Unsuccessful	no eggs	no sperm & eggs
DD100	TG	2012-10-11	NA	NA	2012-10-12	NA	NA	2008-01-11	NA	4.75	NA	NA	NA	Female TG	Unsuccessful	no eggs	no sperm & eggs
TG	DD193	2012-10-11	NA	2012-10-12	NA	NA	NA	NA	2008-04-10	NA	4.51	NA	NA	Male TG	Successful	unknown	unknown
DD099	DD351	2012-10-11	NA	NA	2012-10-12	NA	NA	2007-08-27	2011-05-03	5.13	1.44	NA	NA	DD/WT	Unsuccessful	no eggs	no sperm & eggs
DD107	TG	2012-10-12	NA	NA	2012-10-19	NA	NA	2008-04-10	NA	4.51	NA	NA	NA	Female TG	Unsuccessful	no eggs	no sperm & eggs
TG	TG	2012-10-12	NA	2012-10-16	NA	NA	NA	NA	NA	NA	NA	NA	NA	TG	Successful	high	high
DD110	TG	2012-10-12	NA	NA	2012-10-19	NA	NA	2008-02-27	NA	4.63	NA	NA	NA	DD/WT	Unsuccessful	no eggs	no sperm & eggs
DD109	TG	2012-10-12	NA	2012-10-15	NA	NA	NA	2008-04-10	NA	4.51	NA	NA	NA	Female TG	Successful	high	high
TG	DD225	2012-10-12	NA	NA	2012-10-19	NA	NA	NA	2008-12-12	NA	3.84	NA	NA	Male TG	Unsuccessful	no eggs	no sperm & eggs
TG	DD292	2012-10-12	NA	NA	2012-10-19	NA	NA	NA	2010-03-18	NA	2.57	NA	NA	Male TG	Unsuccessful	no eggs	no sperm & eggs
DD108	DD229	2012-10-14	NA	NA	2012-10-17	NA	NA	2008-04-10	2008-12-12	4.52	3.84	NA	NA	DD/WT	Unsuccessful	no eggs	no sperm & eggs
DD111	DD293	2012-10-14	NA	2012-10-15	NA	NA	NA	2008-02-27	2010-03-17	4.63	2.58	NA	NA	DD/WT	Successful	high	high
TG	DD294	2012-10-14	NA	2012-10-15	NA	NA	NA	NA	2010-03-17	NA	2.58	NA	NA	Male TG	Successful	high	high
DD125	TG	2012-10-15	NA	2012-10-23	NA	NA	NA	2008-12-12	NA	3.84	NA	NA	NA	Female TG	Successful	high	high
DD123	DD347	2012-10-15	2012-10-16	2012-10-16	NA	NA	NA	2008-12-12	2011-05-03	3.84	1.45	NA	NA	DD/WT	Successful	high	high
TG	DD351	2012-10-15	2012-10-17	2012-10-18	NA	NA	NA	NA	2011-05-03	NA	1.45	NA	NA	Male TG	Successful	high	high
DD124	DD349	2012-10-15	NA	NA	2012-10-19	NA	NA	2008-12-12	2011-09-20	3.84	1.07	NA	NA	DD/WT	Unsuccessful	no eggs	no sperm & eggs
DD133	TG	2012-10-16	2012-10-17	NA	2012-10-19	NA	NA	2008-12-19	NA	3.83	NA	NA	NA	Female TG	Only sperm	no eggs	no eggs
DD130	DD195	2012-10-16	NA	2012-10-18	NA	NA	NA	2008-12-12	2008-04-10	3.85	4.52	NA	NA	DD/WT	Successful	high	high
DD131	DD218	2012-10-16	2012-10-17	2012-10-17	NA	NA	NA	2008-12-19	2008-11-28	3.83	3.88	NA	NA	DD/WT	Successful	high	high
DD135	DD219	2012-10-17	2012-10-17	2012-10-18	NA	NA	NA	2008-11-28	2008-11-28	3.89	3.89	NA	NA	DD/WT	Successful	high	high
DD136	DD224	2012-10-17	NA	NA	2012-10-19	NA	NA	2008-11-28	2008-12-12	3.89	3.85	NA	NA	DD/WT	Unsuccessful	no eggs	no sperm & eggs
DD137	DD327	2012-10-18	NA	NA	2012-10-24	NA	NA	2008-11-28	2010-12-14	3.89	1.85	NA	NA	DD/WT	Unsuccessful	no eggs	no sperm & eggs
DD138	DD352	2012-10-18	NA	NA	2012-10-22	NA	NA	2008-11-28	2011-05-03	3.89	1.46	NA	NA	DD/WT	Unsuccessful	no eggs	no sperm & eggs
DD139	TG	2012-10-19	NA	NA	2012-11-02	NA	NA	2008-11-28	NA	3.89	NA	NA	NA	Female TG	Unsuccessful	no eggs	no sperm & eggs
DD186	TG	2012-10-19	NA	NA	2012-11-02	NA	NA	2011-06-04	NA	1.38	NA	NA	NA	DD/WT	Unsuccessful	no eggs	no sperm & eggs
TG	DD292	2012-10-19	NA	NA	2012-10-24	NA	NA	NA	2010-03-18	NA	2.59	NA	NA	Male TG	Unsuccessful	no eggs	no sperm & eggs
TG	DD353	2012-10-19	NA	NA	2012-10-24	NA	NA	NA	2011-05-03	NA	1.47	NA	NA	Male TG	Unsuccessful	no eggs	no sperm & eggs
TG	DD349	2012-10-19	NA	NA	2012-11-02	NA	NA	NA	2011-09-20	NA	1.08	NA	NA	Male TG	Unsuccessful	no eggs	no sperm & eggs
TG	DD354	2012-10-21	2012-10-22	2012-10-23	NA	NA	NA	NA	2011-05-03	NA	1.47	NA	NA	Male TG	Successful	high	high
DD145	TG	2012-10-22	NA	NA	2012-11-02	NA	NA	2008-11-29	NA	3.9	NA	NA	NA	Female TG	Unsuccessful	no eggs	no sperm & eggs
DD146	TG	2012-10-22	NA	NA	2012-10-26	NA	NA	2008-11-28	NA	3.9	NA	NA	NA	Female TG	Unsuccessful	no eggs	no sperm & eggs
DD141	DD355	2012-10-22	NA	NA	2012-10-24	NA	NA	2008-11-29	2011-05-03	3.9	1.47	NA	NA	DD/WT	Unsuccessful	no eggs	no sperm & eggs
DD142	DD297	2012-10-22	NA	NA	2012-10-24	NA	NA	2008-11-29	2009-10-22	3.9	3	NA	NA	DD/WT	Unsuccessful	no eggs	no sperm & eggs
DD147	DD298	2012-10-23	2012-10-25	NA	2012-10-27	NA	NA	2010-01-25	2009-10-22	2.75	3.01	NA	NA	DD/WT	Only sperm	no eggs	no eggs
DD148	DD299	2012-10-23	2012-10-25	NA	2012-10-27	NA	NA	2010-01-25	2009-10-22	2.75	3.01	NA	NA	DD/WT	Only sperm	no eggs	no eggs
DD151	TG	2012-10-24	2012-10-25	2012-10-26	NA	NA	NA	2010-03-17	NA	2.61	NA	NA	NA	Female TG	Successful	high	high
DD152	TG	2012-10-24	2012-10-28	2012-10-29	NA	NA	NA	2010-09-29	NA	2.07	NA	NA	NA	Female TG	Successful	high	high
TG	DD292	2012-10-24	2012-10-25	2012-10-25	NA	NA	NA	NA	2010-03-18	NA	2.61	NA	NA	Male TG	Successful	high	high
TG	DD353	2012-10-24	2012-10-27	2012-10-28	NA	NA	NA	NA	2011-05-03	NA	1.48	NA	NA	Male TG	Successful	high	high
DD149	DD355	2012-10-24	2012-10-24	2012-10-25	NA	NA	NA	2010-01-25	2011-05-03	2.75	1.48	NA	NA	DD/WT	Successful	high	high
TG	DD356	2012-10-24	2012-10-28	NA	2012-11-02	NA	NA	NA	2011-05-03	NA	1.48	NA	NA	Male TG	Only sperm	no eggs	no eggs
DD150	DD297	2012-10-24	NA	NA	2012-10-27	NA	NA	2010-01-25	2009-10-22	2.75	3.01	NA	NA	DD/WT	Unsuccessful	no eggs	no sperm & eggs
DD153	TG	2012-10-26	2012-10-27	2012-10-28	NA	NA	NA	2010-09-29	NA	2.08	NA	NA	NA	Female TG	Successful	high	high
DD154	TG	2012-10-28	2012-10-28	2012-10-29	NA	NA	NA	2010-09-29	NA	2.08	NA	NA	NA	Female TG	Successful	high	high
DD158	TG	2012-10-28	2012-10-29	2012-10-30	NA	NA	NA	2010-03-17	NA	2.62	NA	NA	NA	Female TG	Successful	high	high
DD155	DD357	2012-10-28	2012-10-29	2012-10-29	NA	NA	NA	2010-09-29	2011-05-03	2.08	1.49	NA	NA	DD/WT	Successful	high	high
DD156	DD154	2012-10-28	2012-10-28	2012-10-29	NA	NA	NA	2010-09-29	2007-10-23	2.08	5.02	NA	NA	DD/WT	Successful	moderate-to-poor	moderate-to-poor
DD157	DD161	2012-10-28	2012-10-29	2012-10-30	NA	NA	NA	2010-03-17	2007-10-23	2.62	5.02	NA	NA	DD/WT	Successful	high	high
DD159	DD230	2012-10-29	2012-11-01	NA	2012-11-02	NA	NA	2010-12-14	2008-12-12	1.88	3.88	NA	NA	DD/WT	Only sperm	no eggs	no eggs
TG	TG	2012-10-30	NA	NA	2012-11-06	NA	NA	NA	NA	NA	NA	NA	NA	TG	Unsuccessful	no eggs	no sperm & eggs
DD161	TG	2012-10-30	NA	NA	2012-11-09	NA	NA	2010-12-14	NA	1.88	NA	NA	NA	Female TG	Unsuccessful	no eggs	no sperm & eggs
DD160	TG	2012-10-30	NA	2012-11-01	NA	NA	NA	2010-12-14	NA	1.88	NA	NA	NA	Female TG	Successful	high	high
TG	DD359	2012-10-30	NA	2012-11-01	NA	NA	NA	NA	2011-06-04	NA	1.41	NA	NA	Male TG	Successful	high	high
TG	DD360	2012-10-30	NA	2012-11-01	NA	NA	NA	NA	2011-06-04	NA	1.41	NA	NA	Male TG	Successful	high	high
TG	DD360	2012-10-30	NA	2012-11-01	NA	NA	NA	NA	2011-06-04	NA	1.41	NA	NA	Male TG	Successful	high	high
DD186	TG	2012-11-02	2012-11-05	NA	2012-11-23	NA	NA	2011-06-04	NA	1.42	NA	NA	NA	Female TG	Only sperm	no eggs	no eggs
DD163	TG	2012-11-02	2012-11-07	2012-11-07	NA	NA	NA	2010-12-14	NA	1.89	NA	NA	NA	Female TG	Successful	high	high
DD162	TG	2012-11-02	NA	NA	2012-11-09	NA	NA	2010-12-14	NA	1.89	NA	NA	NA	DD/WT	Unsuccessful	no eggs	no sperm & eggs
TG	DD307	2012-11-02	NA	2012-11-05	NA	NA	NA	NA	2009-11-29	NA	2.93	NA	NA	Male TG	Successful	high	high
TG	DD308	2012-11-02	NA	2012-11-05	NA	NA	NA	NA	2009-11-29	NA	2.93	NA	NA	Male TG	Successful	high	high
TG	DD309	2012-11-02	2012-11-09	NA	2012-11-19	NA	NA	NA	2009-11-29	NA	2.93	NA	NA	Male TG	Only sperm	no eggs	no eggs
TG	DD161	2012-11-02	NA	NA	2012-11-09	NA	NA	NA	2007-10-23	NA	5.03	NA	NA	Male TG	Unsuccessful	no eggs	no sperm & eggs
TG	DD305	2012-11-02	NA	NA	2012-11-12	NA	NA	NA	2009-11-03	NA	3	NA	NA	Male TG	Unsuccessful	no eggs	no sperm & eggs
TG	DD306	2012-11-02	NA	2012-11-05	NA	NA	NA	NA	2009-11-03	NA	3	NA	NA	Male TG	Successful	high	high
TG	DD358	2012-11-04	2012-11-05	NA	2012-11-09	NA	NA	NA	2011-06-04	NA	1.42	NA	NA	Male TG	Only sperm	no eggs	no eggs
TG	TG	2012-11-05	NA	NA	2012-11-06	NA	NA	NA	NA	NA	NA	NA	NA	TG	Unsuccessful	no eggs	no sperm & eggs
DD164	DD310	2012-11-05	2012-11-05	NA	2012-11-08	NA	NA	2010-12-14	2010-03-17	1.9	2.64	NA	NA	DD/WT	Only sperm	no eggs	no eggs
DD165	DD311	2012-11-05	2012-11-05	2012-11-08	NA	NA	NA	NA	2010-03-17	NA	2.64	NA	NA	DD/WT	Successful	high	high
DD166	DD312	2012-11-06	NA	2012-11-08	NA	NA	NA	2010-12-14	2010-03-17	1.9	2.64	NA	NA	DD/WT	Successful	high	high
TG	DD313	2012-11-06	2012-11-07	2012-11-07	NA	NA	NA	NA	2010-03-17	NA	2.64	NA	NA	Male TG	Successful	high	high
DD167	DD314	2012-11-06	NA	NA	2012-11-11	NA	NA	2010-12-14	2010-03-17	1.9	2.64	NA	NA	DD/WT	Unsuccessful	no eggs	no sperm & eggs
alb021	alb031	2012-11-06	2012-11-09	2012-11-10	NA	NA	NA	2009-07-21	2009-07-21	3.3	3.3	NA	NA	DD/WT	Successful	high	high
DD169	DD328	2012-11-07	2012-11-08	2012-11-09	NA	NA	NA	2011-03-04	2010-12-14	1.68	1.9	NA	NA	DD/WT	Successful	high	high
DD168	DD304	2012-11-07	NA	NA	2012-11-15	NA	NA	2010-12-14	2009-11-03	1.9	3.01	NA	NA	DD/WT	Unsuccessful	no eggs	no sperm & eggs
TG	TG	2012-11-08	NA	2012-11-09	NA	NA	NA	NA	NA	NA	NA	NA	NA	TG	Successful	high	high
DD170	DD329	2012-11-08	NA	NA	2012-11-09	NA	NA	2011-03-04	2010-12-14	1.68	1.9	NA	NA	DD/WT	Unsuccessful	no eggs	no sperm & eggs
TG	DD333	2012-11-08	NA	NA	2012-11-16	NA	NA	NA	2010-12-14	NA	1.9	NA	NA	Male TG	Unsuccessful	no eggs	no sperm & eggs
DD172	TG	2012-11-09	NA	NA	2012-11-20	NA	NA	2011-03-04	NA	1.69	NA	NA	NA	Female TG	Unsuccessful	no eggs	no sperm & eggs
DD171	TG	2012-11-09	NA	NA	2012-11-20	NA	NA	2011-03-04	NA	1.69	NA	NA	NA	DD/WT	Unsuccessful	no eggs	no sperm & eggs
TG	DD327	2012-11-09	2012-11-14	2012-11-14	NA	NA	NA	NA	2010-12-14	NA	1.91	NA	NA	Male TG	Successful	high	high
TG	DD162	2012-11-09	NA	2012-11-11	NA	NA	NA	NA	2007-10-23	NA	5.05	NA	NA	Male TG	Successful	high	high
DD173	TG	2012-11-11	NA	NA	2012-11-23	NA	NA	2011-03-04	NA	1.69	NA	NA	NA	Female TG	Unsuccessful	no eggs	no sperm & eggs
TG	DD335	2012-11-11	NA	2012-11-12	NA	NA	NA	NA	2010-12-14	NA	1.91	NA	NA	Male TG	Successful	high	high
TG	DD329	2012-11-12	NA	NA	2012-11-19	NA	NA	NA	2010-12-14	NA	1.92	NA	NA	Male TG	Unsuccessful	no eggs	no sperm & eggs
TG	DD340	2012-11-12	2012-11-13	NA	2012-12-03	NA	NA	NA	2011-03-04	NA	1.7	NA	NA	Male TG	Only sperm	no eggs	no eggs
TG	DD343	2012-11-12	2012-11-14	2012-11-14	NA	NA	NA	NA	2011-03-04	NA	1.7	NA	NA	Male TG	Successful	high	high
TG	TG	2012-11-13	2012-11-15	2012-11-16	NA	NA	NA	2010-06-01	2011-03-01	2.45	1.71	NA	NA	TG	Successful	high	high
DD174	DD345	2012-11-13	2012-11-15	2012-11-16	NA	NA	NA	2011-03-04	2011-03-04	1.7	1.7	NA	NA	DD/WT	Successful	high	high
DD176	DD330	2012-11-14	2012-11-15	2012-11-15	NA	NA	NA	2011-05-03	2010-12-14	1.54	1.92	NA	NA	DD/WT	Successful	high	high
DD175	DD346	2012-11-14	NA	NA	2012-11-16	NA	NA	2011-05-03	2011-03-04	1.54	1.7	NA	NA	DD/WT	Unsuccessful	no eggs	no sperm & eggs
DD177	DD331	2012-11-15	NA	NA	2012-11-16	NA	NA	2011-05-03	2010-12-14	1.54	1.92	NA	NA	DD/WT	Unsuccessful	no eggs	no sperm & eggs
DD178	DD358	2012-11-15	2012-11-15	2012-11-17	NA	NA	NA	2011-05-03	2011-06-04	1.54	1.45	NA	NA	DD/WT	Successful	high	high
TG	DD162	2012-11-16	NA	NA	2012-11-20	NA	NA	NA	2007-10-23	NA	5.07	NA	NA	Male TG	Unsuccessful	no eggs	no sperm & eggs
TG	TG	2012-11-18	NA	NA	2012-11-22	NA	NA	NA	NA	NA	NA	NA	NA	TG	Unsuccessful	no eggs	no sperm & eggs
TG	TG	2012-11-18	NA	NA	2012-11-22	NA	NA	NA	NA	NA	NA	NA	NA	TG	Unsuccessful	no eggs	no sperm & eggs
DD177	DD238	2012-11-18	2012-11-19	2012-11-19	NA	NA	NA	2011-05-03	2008-12-12	1.55	3.94	NA	NA	DD/WT	Successful	high	high
DD179	DD331	2012-11-18	2012-11-19	2012-11-19	NA	NA	NA	2011-05-03	2010-12-14	1.55	1.93	NA	NA	DD/WT	Successful	high	high
DD181	DD180	2012-11-19	2012-11-20	NA	2012-11-23	NA	NA	2011-05-03	2008-04-10	1.55	4.61	NA	NA	DD/WT	Only sperm	no eggs	no eggs
DD180	DD334	2012-11-19	2012-11-20	2012-11-20	NA	NA	NA	2011-05-03	2010-12-14	1.55	1.93	NA	NA	DD/WT	Successful	high	high
DD182	TG	2012-11-20	NA	NA	2012-12-03	NA	NA	NA	NA	NA	NA	NA	NA	Female TG	Unsuccessful	no eggs	no sperm & eggs
DD183	TG	2012-11-20	NA	2012-11-25	NA	NA	NA	2011-05-03	NA	1.55	NA	NA	NA	DD/WT	Successful	high	high
TG	DD272	2012-11-20	2012-11-20	NA	2012-12-03	NA	NA	NA	2008-11-28	NA	3.98	NA	NA	Male TG	Only sperm	no eggs	no eggs
TG	DD363	2012-11-20	NA	NA	2012-11-27	NA	NA	NA	2011-05-03	NA	1.55	NA	NA	Male TG	Unsuccessful	no eggs	no sperm & eggs
TG	DD362	2012-11-20	2012-11-22	2012-11-22	NA	NA	NA	NA	2011-06-04	NA	1.47	NA	NA	Male TG	Successful	high	high
DD184	DD364	2012-11-21	NA	NA	2012-11-25	NA	NA	2011-05-03	2011-06-04	1.56	1.47	NA	NA	DD/WT	Unsuccessful	no eggs	no sperm & eggs
DD185	DD164	2012-11-21	2012-11-22	2012-11-22	NA	NA	NA	2011-05-03	2007-10-23	1.56	5.08	NA	NA	DD/WT	Successful	high	high
TG	TG	2012-11-22	NA	NA	2012-11-30	NA	NA	NA	NA	NA	NA	NA	NA	TG	Unsuccessful	no eggs	no sperm & eggs
TG	TG	2012-11-22	NA	NA	2012-12-03	NA	NA	NA	NA	NA	NA	NA	NA	TG	Unsuccessful	no eggs	no sperm & eggs
TG	TG	2012-11-22	2012-11-26	2012-11-26	NA	NA	NA	NA	NA	NA	NA	NA	NA	TG	Successful	moderate-to-poor	moderate-to-poor
DD187	DD338	2012-11-22	NA	NA	2012-11-23	NA	NA	2011-09-20	2011-03-04	1.18	1.72	NA	NA	DD/WT	Unsuccessful	no eggs	no sperm & eggs
DD186	DD365	2012-11-22	2012-11-22	2012-11-23	NA	NA	NA	2011-06-04	2011-06-04	1.47	1.47	NA	NA	DD/WT	Successful	high	high
TG	TG	2012-11-23	NA	NA	2012-11-25	NA	NA	NA	NA	NA	NA	NA	NA	TG	Unsuccessful	no eggs	no sperm & eggs
DD107	TG	2012-11-23	NA	NA	2012-12-03	NA	NA	2008-04-10	NA	4.62	NA	NA	NA	Female TG	Unsuccessful	no eggs	no sperm & eggs
DD109	DD246	2012-11-25	NA	NA	2012-11-30	NA	NA	2008-04-10	2009-04-09	4.63	3.63	NA	NA	DD/WT	Unsuccessful	no eggs	no sperm & eggs
DD110	DD165	2012-11-25	2012-11-26	NA	2012-11-28	NA	NA	2008-02-27	2007-10-23	4.75	5.1	NA	NA	DD/WT	Only sperm	no eggs	no eggs
DD108	DD167	2012-11-25	NA	NA	2012-11-27	NA	NA	2008-04-10	2007-10-23	4.63	5.1	NA	NA	DD/WT	Unsuccessful	no eggs	no sperm & eggs
DD125	TG	2012-11-26	NA	NA	2012-12-03	NA	NA	2008-12-12	NA	3.96	NA	NA	NA	Female TG	Unsuccessful	no eggs	no sperm & eggs
DD111	DD356	2012-11-26	NA	NA	2012-11-26	NA	NA	2008-02-27	2011-05-03	4.75	1.57	NA	NA	DD/WT	Unsuccessful	no eggs	no sperm & eggs
DD123	DD356	2012-11-26	2012-11-28	2012-11-28	NA	NA	NA	2008-12-12	2011-05-03	3.96	1.57	NA	NA	DD/WT	Successful	high	high
DD124	DD349	2012-11-26	NA	NA	2012-12-03	NA	NA	2008-12-12	2011-09-20	3.96	1.19	NA	NA	DD/WT	Unsuccessful	no eggs	no sperm & eggs
alb022	alb040	2012-11-26	2012-11-27	NA	2012-12-03	NA	NA	2009-07-21	2010-04-22	3.35	2.6	NA	NA	DD/WT	Only sperm	no eggs	no eggs
DD131	DD333	2012-11-27	NA	NA	2012-11-30	NA	NA	2008-12-19	2010-12-14	3.94	1.96	NA	NA	DD/WT	Unsuccessful	no eggs	no sperm & eggs
DD130	DD363	2012-11-27	NA	NA	2012-12-03	NA	NA	2008-12-12	2011-05-03	3.96	1.57	NA	NA	DD/WT	Unsuccessful	no eggs	no sperm & eggs
DD133	DD168	2012-11-28	NA	NA	2012-12-03	NA	NA	2008-12-19	2008-02-27	3.95	4.76	NA	NA	DD/WT	Unsuccessful	no eggs	no sperm & eggs
DD135	DD180	2012-11-29	2012-11-30	2012-11-30	NA	NA	NA	2008-11-28	2008-04-10	4.01	4.64	NA	NA	DD/WT	Successful	high	high
TG	TG	2012-11-30	NA	NA	2012-12-03	NA	NA	NA	NA	NA	NA	NA	NA	TG	Unsuccessful	no eggs	no sperm & eggs
TG	TG	2012-12-02	NA	2012-12-03	NA	NA	NA	NA	NA	NA	NA	NA	NA	TG	Successful	high	high
DD136	DD187	2012-12-02	NA	2012-12-03	NA	NA	NA	2008-11-28	2008-02-27	4.01	4.77	NA	NA	DD/WT	Successful	high	high
DD137	DD192	2012-12-02	2012-12-03	2012-12-04	NA	NA	NA	2008-11-28	2008-04-10	4.01	4.65	NA	NA	DD/WT	Successful	high	high
DD149	TG	2012-12-03	2012-12-04	NA	2012-12-14	NA	NA	2010-01-25	NA	2.86	NA	NA	NA	Female TG	Only sperm	no eggs	no eggs
DD138	DD194	2012-12-03	2012-12-04	2012-12-04	NA	NA	NA	2008-11-28	2008-04-10	4.02	4.65	NA	NA	DD/WT	Successful	high	high
TG	DD225	2012-12-03	NA	2012-12-07	NA	NA	NA	NA	2008-12-12	NA	3.98	NA	NA	Male TG	Successful	high	high
TG	DD237	2012-12-03	NA	NA	2012-12-14	NA	NA	NA	2008-12-12	NA	3.98	NA	NA	Male TG	Unsuccessful	no eggs	no sperm & eggs
DD139	DD364	2012-12-03	NA	NA	2012-12-07	NA	NA	2008-11-28	2011-06-04	4.02	1.5	NA	NA	DD/WT	Unsuccessful	no eggs	no sperm & eggs
TG	DD263	2012-12-03	2012-12-04	2012-12-04	NA	NA	NA	NA	2008-11-28	NA	4.02	NA	NA	Male TG	Successful	high	high
TG	TG	2012-12-04	NA	NA	2012-12-07	NA	NA	NA	NA	NA	NA	NA	NA	TG	Unsuccessful	no eggs	no sperm & eggs
DD142	DD242	2012-12-04	NA	NA	2012-12-07	NA	NA	2008-11-29	2008-12-12	4.02	3.98	NA	NA	DD/WT	Unsuccessful	no eggs	no sperm & eggs
DD141	DD252	2012-12-04	NA	NA	2012-12-07	NA	NA	2008-11-29	2008-12-19	4.02	3.96	NA	NA	DD/WT	Unsuccessful	no eggs	no sperm & eggs
alb021	alb033	2012-12-04	NA	NA	2012-12-07	NA	NA	2009-07-21	2009-07-21	3.38	3.38	NA	NA	DD/WT	Unsuccessful	no eggs	no sperm & eggs
TG	TG	2012-12-05	2012-12-05	2012-12-07	NA	NA	NA	NA	NA	NA	NA	NA	NA	TG	Successful	high	high
TG	TG	2012-12-05	NA	NA	2012-12-14	NA	NA	NA	NA	NA	NA	NA	NA	TG	Unsuccessful	no eggs	no sperm & eggs
TG	TG	2012-12-05	2012-12-05	2012-12-07	NA	NA	NA	NA	NA	NA	NA	NA	NA	TG	Successful	high	high
alb019	alb035	2012-12-05	2012-12-07	NA	2012-12-14	NA	NA	2009-05-22	2009-07-21	3.54	3.38	NA	NA	DD/WT	Only sperm	no eggs	no eggs
DD148	DD284	2012-12-05	2012-12-06	2012-12-06	NA	NA	NA	2010-01-25	2009-07-14	2.86	3.4	NA	NA	DD/WT	Successful	high	high
DD150	DD285	2012-12-05	2012-12-07	NA	2012-12-14	NA	NA	2010-01-25	2009-07-14	2.86	3.4	NA	NA	DD/WT	Only sperm	no eggs	no eggs
DD152	DD314	2012-12-06	2012-12-07	2012-12-07	NA	NA	NA	2010-09-29	2010-03-17	2.19	2.73	NA	NA	DD/WT	Successful	high	high
DD153	DD323	2012-12-06	2012-12-07	2012-12-07	NA	NA	NA	2010-09-29	2010-09-29	2.19	2.19	NA	NA	DD/WT	Successful	high	high
TG	TG	2012-12-09	NA	NA	2012-12-11	NA	NA	NA	NA	NA	NA	NA	NA	TG	Unsuccessful	no eggs	no sperm & eggs
DD157	TG	2012-12-09	NA	2012-12-10	NA	NA	NA	2010-03-17	NA	2.73	NA	NA	NA	Female TG	Successful	high	high
DD155	DD315	2012-12-09	2012-12-11	2012-12-11	NA	NA	NA	2010-09-29	2010-03-17	2.2	2.73	NA	NA	DD/WT	Successful	high	high
DD154	DD363	2012-12-09	NA	NA	2012-12-14	NA	NA	2010-09-29	2011-05-03	2.2	1.61	NA	NA	DD/WT	Unsuccessful	no eggs	no sperm & eggs
TG	TG	2012-12-10	NA	NA	2012-12-14	NA	NA	NA	NA	NA	NA	NA	NA	TG	Unsuccessful	no eggs	no sperm & eggs
TG	TG	2012-12-10	NA	2012-12-11	NA	NA	NA	NA	NA	NA	NA	NA	NA	TG	Successful	high	high
DD156	DD316	2012-12-10	NA	NA	2012-12-14	NA	NA	2010-09-29	2010-09-29	2.2	2.2	NA	NA	DD/WT	Unsuccessful	no eggs	no sperm & eggs
DD158	DD317	2012-12-10	NA	NA	2012-12-14	NA	NA	2010-03-17	2010-09-29	2.74	2.2	NA	NA	DD/WT	Unsuccessful	no eggs	no sperm & eggs
TG	TG	2012-12-11	2012-12-13	2012-12-13	NA	NA	NA	NA	NA	NA	NA	NA	NA	TG	Successful	high	high
DD160	DD173	2012-12-11	NA	NA	2012-12-14	NA	NA	2010-12-14	2008-02-27	1.99	4.79	NA	NA	DD/WT	Unsuccessful	no eggs	no sperm & eggs
DD159	DD318	2012-12-11	NA	NA	2012-12-14	NA	NA	2010-12-14	2010-09-29	1.99	2.2	NA	NA	DD/WT	Unsuccessful	no eggs	no sperm & eggs
DD162	DD188	2012-12-12	2012-12-13	2012-12-13	NA	NA	NA	2010-12-14	2008-02-27	2	4.79	NA	NA	DD/WT	Successful	high	high
DD163	DD295	2012-12-12	2012-12-14	2012-12-14	NA	NA	NA	2010-12-14	2010-03-17	2	2.74	NA	NA	DD/WT	Successful	high	high
TG	TG	2012-12-14	NA	2012-12-17	NA	NA	NA	NA	NA	NA	NA	NA	NA	TG	Successful	high	high
DD164	TG	2012-12-14	2012-12-17	NA	2012-12-21	NA	NA	2010-12-14	NA	2	NA	NA	NA	Female TG	Only sperm	no eggs	no eggs
TG	TG	2012-12-14	NA	NA	2012-12-21	NA	NA	NA	NA	NA	NA	NA	NA	TG	Unsuccessful	no eggs	no sperm & eggs
TG	DD293	2012-12-14	NA	NA	2012-12-21	NA	NA	NA	2010-03-17	NA	2.75	NA	NA	Male TG	Unsuccessful	no eggs	no sperm & eggs
DD165	DD319	2012-12-16	2012-12-17	2012-12-17	NA	NA	NA	NA	2010-09-29	NA	2.22	NA	NA	DD/WT	Successful	high	high
DD166	DD336	2012-12-16	2012-12-17	2012-12-18	NA	NA	NA	2010-12-14	2011-03-04	2.01	1.79	NA	NA	DD/WT	Successful	high	high
DD169	TG	2012-12-17	NA	NA	2012-12-21	NA	NA	2011-03-04	NA	1.79	NA	NA	NA	Female TG	Unsuccessful	no eggs	no sperm & eggs
DD176	TG	2012-12-17	NA	NA	2012-12-21	NA	NA	2011-05-03	NA	1.63	NA	NA	NA	Female TG	Unsuccessful	no eggs	no sperm & eggs
DD167	DD320	2012-12-17	2012-12-18	NA	2012-12-19	NA	NA	2010-12-14	2010-09-29	2.01	2.22	NA	NA	DD/WT	Only sperm	no eggs	no eggs
DD168	DD322	2012-12-17	NA	NA	2012-12-21	NA	NA	2010-12-14	2010-09-29	2.01	2.22	NA	NA	DD/WT	Unsuccessful	no eggs	no sperm & eggs
DD158	DD347	2012-12-18	2012-12-19	2012-12-19	NA	NA	NA	2010-03-17	2011-05-03	2.76	1.63	NA	NA	DD/WT	Successful	high	high
DD111	DD348	2012-12-18	2012-12-19	2012-12-19	NA	NA	NA	2008-02-27	2011-05-03	4.81	1.63	NA	NA	DD/WT	Successful	high	high
TG	TG	2012-12-19	NA	NA	2012-12-21	NA	NA	NA	NA	NA	NA	NA	NA	TG	Unsuccessful	no eggs	no sperm & eggs
DD171	DD350	2012-12-19	NA	NA	2012-12-21	NA	NA	2011-03-04	2011-05-03	1.8	1.63	NA	NA	DD/WT	Unsuccessful	no eggs	no sperm & eggs
DD172	DD344	2012-12-19	NA	NA	2012-12-21	NA	NA	2011-03-04	2011-03-04	1.8	1.8	NA	NA	DD/WT	Unsuccessful	no eggs	no sperm & eggs
DD177	TG	2012-12-23	NA	2012-12-25	NA	NA	NA	2011-05-03	NA	1.64	NA	NA	NA	Female TG	Successful	high	high
DD178	TG	2012-12-23	NA	2012-12-25	NA	NA	NA	2011-05-03	NA	1.64	NA	NA	NA	Female TG	Successful	high	high
TG	TG	2012-12-23	NA	2012-12-25	NA	NA	NA	NA	NA	NA	NA	NA	NA	TG	Successful	high	high
TG	DD324	2012-12-23	2012-12-23	2012-12-24	NA	NA	NA	NA	2010-09-29	NA	2.24	NA	NA	Male TG	Successful	high	high
TG	DD351	2012-12-23	2012-12-23	NA	2013-01-03	NA	NA	NA	2011-05-03	NA	1.64	NA	NA	Male TG	Only sperm	no eggs	no eggs
TG	DD173	2012-12-26	2012-12-27	2012-12-28	NA	NA	NA	NA	2008-02-27	NA	4.83	NA	NA	Male TG	Successful	high	high
TG	DD354	2012-12-26	2012-12-27	2012-12-28	NA	NA	NA	NA	2011-05-03	NA	1.65	NA	NA	Male TG	Successful	high	high
TG	DD326	2012-12-26	2012-12-27	2012-12-28	NA	NA	NA	NA	2010-12-14	NA	2.04	NA	NA	Male TG	Successful	high	high
TG	TG	2012-12-31	NA	NA	2013-01-03	NA	NA	NA	2011-05-19	NA	1.62	NA	NA	TG	Unsuccessful	no eggs	no sperm & eggs
DD179	DD293	2013-01-01	NA	2013-01-02	NA	NA	NA	2011-05-03	2010-03-17	1.67	2.8	NA	NA	DD/WT	Successful	high	high
DD180	DD294	2013-01-01	NA	2013-01-02	NA	NA	NA	2011-05-03	2010-03-17	1.67	2.8	NA	NA	DD/WT	Successful	high	high
DD181	DD355	2013-01-02	2013-01-02	2013-01-03	NA	NA	NA	2011-05-03	2011-05-03	1.67	1.67	NA	NA	DD/WT	Successful	high	high
DD182	DD356	2013-01-02	2013-01-02	2013-01-03	NA	NA	NA	NA	2011-05-03	NA	1.67	NA	NA	DD/WT	Successful	high	high
DD183	TG	2013-01-03	NA	NA	2013-01-07	NA	NA	2011-05-03	NA	1.67	NA	NA	NA	Female TG	Unsuccessful	no eggs	no sperm & eggs
TG	DD286	2013-01-03	2013-01-04	2013-01-04	NA	NA	NA	NA	2009-07-14	NA	3.48	NA	NA	Male TG	Successful	high	high
TG	DD287	2013-01-03	2013-01-04	2013-01-04	NA	NA	NA	NA	2009-07-14	NA	3.48	NA	NA	Male TG	Successful	high	high
TG	DD306	2013-01-03	NA	NA	2013-01-07	NA	NA	NA	2009-11-03	NA	3.17	NA	NA	Male TG	Unsuccessful	no eggs	no sperm & eggs
TG	TG	2013-01-03	NA	NA	2013-01-07	NA	NA	NA	2011-05-19	NA	1.63	NA	NA	TG	Unsuccessful	no eggs	no sperm & eggs
TG	DD272	2013-01-03	2013-01-04	2013-01-04	NA	NA	NA	NA	2008-11-28	NA	4.1	NA	NA	Male TG	Successful	high	high
TG	DD350	2013-01-04	NA	2013-01-05	NA	NA	NA	NA	2011-05-03	NA	1.68	NA	NA	Male TG	Successful	high	high
TG	DD332	2013-01-04	NA	2013-01-05	NA	NA	NA	NA	2010-12-14	NA	2.06	NA	NA	Male TG	Successful	high	high
DD184	DD344	2013-01-06	2013-01-07	NA	2013-01-10	NA	NA	2011-05-03	2011-03-04	1.68	1.85	NA	NA	DD/WT	Only sperm	no eggs	no eggs
DD185	DD346	2013-01-06	2013-01-07	NA	2013-01-10	NA	NA	2011-05-03	2011-03-04	1.68	1.85	NA	NA	DD/WT	Only sperm	no eggs	no eggs
DD188	TG	2013-01-07	NA	NA	2013-01-11	NA	NA	2011-09-20	NA	1.3	NA	NA	NA	Female TG	Unsuccessful	no eggs	no sperm & eggs
TG	TG	2013-01-07	2013-01-07	2013-01-08	NA	NA	NA	2011-05-19	NA	1.64	NA	NA	NA	TG	Successful	high	high
DD186	DD291	2013-01-07	2013-01-07	2013-01-08	NA	NA	NA	2011-06-04	2010-03-18	1.6	2.81	NA	NA	DD/WT	Successful	high	high
TG	TG	2013-01-07	NA	NA	2013-01-08	NA	NA	NA	2011-05-19	NA	1.64	NA	NA	TG	Unsuccessful	no eggs	no sperm & eggs
DD187	DD260	2013-01-07	NA	NA	2013-01-10	NA	NA	2011-09-20	2008-11-28	1.3	4.11	NA	NA	DD/WT	Unsuccessful	no eggs	no sperm & eggs
TG	DD256	2013-01-07	NA	NA	2013-01-15	NA	NA	NA	2008-12-19	NA	4.05	NA	NA	Male TG	Unsuccessful	no eggs	no sperm & eggs
alb019	alb031	2013-01-08	NA	NA	2013-01-15	NA	NA	2009-05-22	2009-07-21	3.64	3.47	NA	NA	DD/WT	Unsuccessful	no eggs	no sperm & eggs
DD123	DD298	2013-01-08	NA	NA	2013-01-10	NA	NA	2008-12-12	2009-10-22	4.08	3.22	NA	NA	DD/WT	Unsuccessful	no eggs	no sperm & eggs
TG	TG	2013-01-08	2013-01-15	NA	2013-01-24	NA	NA	NA	2011-05-19	NA	1.64	NA	NA	TG	Only sperm	no eggs	no eggs
TG	DD359	2013-01-08	2013-01-10	2013-01-11	NA	NA	NA	NA	2011-06-04	NA	1.6	NA	NA	Male TG	Successful	high	high
TG	TG	2013-01-09	2013-01-11	2013-01-12	NA	NA	NA	NA	NA	NA	NA	NA	NA	TG	Successful	high	high
DD157	TG	2013-01-09	NA	2013-01-11	NA	NA	NA	2010-03-17	NA	2.82	NA	NA	NA	Female TG	Successful	high	high
DD155	DD311	2013-01-09	2013-01-10	2013-01-10	NA	NA	NA	2010-09-29	2010-03-17	2.28	2.82	NA	NA	DD/WT	Successful	high	high
DD152	DD313	2013-01-09	2013-01-09	2013-01-10	NA	NA	NA	2010-09-29	2010-03-17	2.28	2.82	NA	NA	DD/WT	Successful	high	high
DD108	DD357	2013-01-09	2013-01-10	NA	2013-01-15	NA	NA	2008-04-10	2011-05-03	4.75	1.69	NA	NA	DD/WT	Only sperm	no eggs	no eggs
DD133	DD219	2013-01-09	2013-01-10	NA	2013-01-15	NA	NA	2008-12-19	2008-11-28	4.06	4.12	NA	NA	DD/WT	Only sperm	no eggs	no eggs
DD107	DD307	2013-01-09	NA	NA	2013-01-10	NA	NA	2008-04-10	2009-11-29	4.75	3.12	NA	NA	DD/WT	Unsuccessful	no eggs	no sperm & eggs
DD135	DD308	2013-01-09	2013-01-09	2013-01-10	NA	NA	NA	2008-11-28	2009-11-29	4.12	3.12	NA	NA	DD/WT	Successful	high	high
DD109	DD360	2013-01-09	NA	NA	2013-01-10	NA	NA	2008-04-10	2011-06-04	4.75	1.6	NA	NA	DD/WT	Unsuccessful	no eggs	no sperm & eggs
TG	DD361	2013-01-10	NA	2013-01-11	NA	NA	NA	NA	2011-06-04	NA	1.61	NA	NA	Male TG	Successful	high	high
DD109	DD298	2013-01-14	2013-01-15	2013-01-16	NA	NA	NA	2008-04-10	2009-10-22	4.77	3.23	NA	NA	DD/WT	Successful	high	high
DD123	DD360	2013-01-14	2013-01-15	2013-01-15	NA	NA	NA	2008-12-12	2011-06-04	4.09	1.62	NA	NA	DD/WT	Successful	high	high
DD111	TG	2013-01-15	2013-01-16	2013-01-16	NA	NA	NA	2008-02-27	NA	4.89	NA	NA	NA	Female TG	Successful	high	high
DD124	TG	2013-01-15	NA	NA	2013-01-17	NA	NA	2008-12-12	NA	4.1	NA	NA	NA	Female TG	Unsuccessful	no eggs	no sperm & eggs
DD125	TG	2013-01-15	NA	NA	2013-01-22	NA	NA	2008-12-12	NA	4.1	NA	NA	NA	Female TG	Unsuccessful	no eggs	no sperm & eggs
alb019	alb033	2013-01-15	NA	NA	2013-01-22	NA	NA	2009-05-22	2009-07-21	3.65	3.49	NA	NA	DD/WT	Unsuccessful	no eggs	no sperm & eggs
TG	DD366	2013-01-15	NA	NA	2013-01-22	NA	NA	NA	2011-09-20	NA	1.32	NA	NA	Male TG	Unsuccessful	no eggs	no sperm & eggs
TG	DD367	2013-01-15	NA	NA	2013-01-22	NA	NA	NA	2011-09-20	NA	1.32	NA	NA	Male TG	Unsuccessful	no eggs	no sperm & eggs
TG	DD343	2013-01-16	2013-01-17	2013-01-17	NA	NA	NA	NA	2011-03-04	NA	1.87	NA	NA	Male TG	Successful	high	high
TG	DD362	2013-01-16	2013-01-17	2013-01-17	NA	NA	NA	NA	2011-06-04	NA	1.62	NA	NA	Male TG	Successful	high	high
DD107	DD256	2013-01-16	NA	NA	2013-01-17	NA	NA	2008-04-10	2008-12-19	4.77	4.08	NA	NA	DD/WT	Unsuccessful	no eggs	no sperm & eggs
DD136	DD224	2013-01-16	NA	NA	2013-01-17	NA	NA	2008-11-28	2008-12-12	4.14	4.1	NA	NA	DD/WT	Unsuccessful	no eggs	no sperm & eggs
DD110	TG	2013-01-17	NA	NA	2013-01-22	NA	NA	2008-02-27	NA	4.89	NA	NA	NA	Female TG	Unsuccessful	no eggs	no sperm & eggs
TG	DD328	2013-01-17	NA	2013-01-19	NA	NA	NA	2010-06-01	2010-12-14	2.63	2.1	NA	NA	Male TG	Successful	high	high
TG	DD353	2013-01-18	2013-01-19	2013-01-19	NA	NA	NA	NA	2011-05-03	NA	1.72	NA	NA	Male TG	Successful	high	high
DD138	TG	2013-01-20	2013-01-20	NA	2013-01-24	NA	NA	2008-11-28	NA	4.15	NA	NA	NA	Female TG	Only sperm	no eggs	no eggs
TG	TG	2013-01-20	NA	2013-01-22	NA	NA	NA	NA	NA	NA	NA	NA	NA	TG	Successful	high	high
DD137	DD183	2013-01-20	NA	NA	2013-01-23	NA	NA	2008-11-28	2008-04-10	4.15	4.78	NA	NA	DD/WT	Unsuccessful	no eggs	no sperm & eggs
DD142	DD335	2013-01-20	NA	NA	2013-01-24	NA	NA	2008-11-29	2010-12-14	4.15	2.1	NA	NA	DD/WT	Unsuccessful	no eggs	no sperm & eggs
DD139	DD162	2013-01-21	2013-01-22	2013-01-23	NA	NA	NA	2008-11-28	2007-10-23	4.15	5.25	NA	NA	DD/WT	Successful	high	high
DD148	DD230	2013-01-21	NA	NA	2013-01-24	NA	NA	2010-01-25	2008-12-12	2.99	4.11	NA	NA	DD/WT	Unsuccessful	no eggs	no sperm & eggs
DD136	TG	2013-01-22	NA	NA	2013-02-05	NA	NA	2008-11-28	NA	4.15	NA	NA	NA	Female TG	Unsuccessful	no eggs	no sperm & eggs
DD141	TG	2013-01-22	NA	NA	2013-01-24	NA	NA	2008-11-29	NA	4.15	NA	NA	NA	Female TG	Unsuccessful	no eggs	no sperm & eggs
DD150	DD306	2013-01-22	2013-01-24	2013-01-24	NA	NA	NA	2010-01-25	2009-11-03	2.99	3.22	NA	NA	DD/WT	Successful	high	high
TG	DD339	2013-01-22	2013-01-23	2013-01-24	NA	NA	NA	NA	2011-03-04	NA	1.89	NA	NA	Male TG	Successful	high	high
TG	DD341	2013-01-22	NA	NA	2013-01-28	NA	NA	NA	2011-03-04	NA	1.89	NA	NA	Male TG	Unsuccessful	no eggs	no sperm & eggs
TG	DD342	2013-01-22	NA	NA	2013-02-01	NA	NA	NA	2011-03-04	NA	1.89	NA	NA	Male TG	Unsuccessful	no eggs	no sperm & eggs
DD125	DD366	2013-01-22	NA	NA	2013-01-24	NA	NA	2008-12-12	2011-09-20	4.12	1.34	NA	NA	DD/WT	Unsuccessful	no eggs	no sperm & eggs
DD149	DD367	2013-01-22	2013-01-24	2013-01-24	NA	NA	NA	2010-01-25	2011-09-20	2.99	1.34	NA	NA	DD/WT	Successful	high	high
DD153	DD345	2013-01-23	2013-01-24	2013-01-24	NA	NA	NA	2010-09-29	2011-03-04	2.32	1.89	NA	NA	DD/WT	Successful	high	high
DD154	DD238	2013-01-23	2013-01-24	2013-01-24	NA	NA	NA	2010-09-29	2008-12-12	2.32	4.12	NA	NA	DD/WT	Successful	high	high
TG	TG	2013-01-24	NA	NA	2013-02-07	NA	NA	NA	NA	NA	NA	NA	NA	TG	Unsuccessful	no eggs	no sperm & eggs
DD162	TG	2013-01-24	NA	NA	2013-02-18	NA	NA	2010-12-14	NA	2.12	NA	NA	NA	Female TG	Unsuccessful	no eggs	no sperm & eggs
TG	TG	2013-01-24	NA	NA	2013-01-31	NA	NA	NA	2011-05-19	NA	1.69	NA	NA	TG	Unsuccessful	no eggs	no sperm & eggs
DD158	DD335	2013-01-24	NA	NA	2013-01-30	NA	NA	2010-03-17	2010-12-14	2.86	2.12	NA	NA	DD/WT	Unsuccessful	no eggs	no sperm & eggs
DD188	TG	2013-01-25	NA	NA	2013-02-08	NA	NA	2011-09-20	NA	1.35	NA	NA	NA	Female TG	Unsuccessful	no eggs	no sperm & eggs
TG	TG	2013-01-27	2013-01-28	2013-01-29	NA	NA	NA	NA	NA	NA	NA	NA	NA	TG	Successful	high	high
TG	TG	2013-01-27	2013-01-28	2013-01-28	NA	NA	NA	NA	NA	NA	NA	NA	NA	TG	Successful	high	high
DD164	DD312	2013-01-27	NA	NA	2013-01-30	NA	NA	2010-12-14	2010-03-17	2.12	2.87	NA	NA	DD/WT	Unsuccessful	no eggs	no sperm & eggs
TG	TG	2013-01-27	2013-01-28	2013-01-28	NA	NA	NA	NA	2011-03-01	NA	1.91	NA	NA	TG	Successful	high	high
TG	DD358	2013-01-27	2013-01-28	NA	2013-02-05	NA	NA	NA	2011-06-04	NA	1.65	NA	NA	Male TG	Only sperm	no eggs	no eggs
DD163	DD289	2013-01-27	NA	NA	2013-01-30	NA	NA	2010-12-14	2010-01-25	2.12	3.01	NA	NA	DD/WT	Unsuccessful	no eggs	no sperm & eggs
DD167	TG	2013-01-28	2013-01-30	2013-01-30	NA	NA	NA	2010-12-14	NA	2.13	NA	NA	NA	Female TG	Successful	high	high
TG	TG	2013-01-28	2013-01-31	NA	NA	NA	NA	NA	NA	NA	NA	NA	NA	TG	Only sperm	no eggs	no eggs
DD165	DD327	2013-01-28	NA	2013-01-29	NA	NA	NA	NA	2010-12-14	NA	2.13	NA	NA	DD/WT	Successful	high	high
DD166	DD329	2013-01-28	NA	2013-01-29	NA	NA	NA	2010-12-14	2010-12-14	2.13	2.13	NA	NA	DD/WT	Successful	high	high
DD177	DD334	2013-01-28	NA	2013-01-30	NA	NA	NA	2011-05-03	2010-12-14	1.74	2.13	NA	NA	DD/WT	Successful	high	high
DD108	DD365	2013-01-29	NA	NA	2013-01-30	NA	NA	2008-04-10	2011-06-04	4.81	1.66	NA	NA	DD/WT	Unsuccessful	no eggs	no sperm & eggs
TG	TG	2013-01-31	NA	NA	2013-02-15	NA	NA	NA	NA	NA	NA	NA	NA	TG	Unsuccessful	no eggs	no sperm & eggs
TG	DD365	2013-01-31	2013-02-01	2013-02-01	NA	NA	NA	NA	2011-06-04	NA	1.66	NA	NA	Male TG	Successful	high	high
DD169	DD366	2013-01-31	2013-02-01	2013-02-03	NA	NA	NA	2011-03-04	2011-09-20	1.92	1.37	NA	NA	DD/WT	Successful	high	high
TG	TG	2013-02-01	2013-02-04	2013-02-04	NA	NA	NA	NA	NA	NA	NA	NA	NA	TG	Successful	moderate-to-poor	moderate-to-poor
DD170	TG	2013-02-01	NA	2013-02-03	NA	NA	NA	2011-03-04	NA	1.92	NA	NA	NA	Female TG	Successful	high	high
DD172	DD162	2013-02-04	NA	NA	2013-02-05	NA	NA	2011-03-04	2007-10-23	1.93	5.29	NA	NA	DD/WT	Unsuccessful	no eggs	no sperm & eggs
DD171	DD368	2013-02-04	NA	NA	2013-02-05	NA	NA	2011-03-04	2011-09-20	1.93	1.38	NA	NA	DD/WT	Unsuccessful	no eggs	no sperm & eggs
DD175	TG	2013-02-05	2013-02-08	2013-02-09	NA	NA	NA	2011-05-03	NA	1.76	NA	NA	NA	Female TG	Successful	high	high
TG	DD164	2013-02-05	2013-02-05	2013-02-06	NA	NA	NA	NA	2007-10-23	NA	5.29	NA	NA	Male TG	Successful	high	high
DD173	DD169	2013-02-05	2013-02-05	2013-02-06	NA	NA	NA	2011-03-04	2008-02-27	1.93	4.95	NA	NA	DD/WT	Successful	high	high
DD174	DD173	2013-02-05	2013-02-05	2013-02-06	NA	NA	NA	2011-03-04	2008-02-27	1.93	4.95	NA	NA	DD/WT	Successful	high	high
DD176	DD187	2013-02-05	2013-02-07	2013-02-07	NA	NA	NA	2011-05-03	2008-02-27	1.76	4.95	NA	NA	DD/WT	Successful	high	high
TG	DD180	2013-02-05	2013-02-07	NA	2013-02-11	NA	NA	NA	2008-04-10	NA	4.83	NA	NA	Male TG	Only sperm	no eggs	no eggs
DD178	DD195	2013-02-06	2013-02-06	2013-02-07	NA	NA	NA	2011-05-03	2008-04-10	1.77	4.83	NA	NA	DD/WT	Successful	high	high
DD180	TG	2013-02-07	NA	NA	2013-02-15	NA	NA	2011-05-03	NA	1.77	NA	NA	NA	Female TG	Unsuccessful	no eggs	no sperm & eggs
TG	TG	2013-02-07	NA	NA	2013-02-15	NA	NA	NA	NA	NA	NA	NA	NA	TG	Unsuccessful	no eggs	no sperm & eggs
TG	TG	2013-02-07	NA	NA	2013-02-15	NA	NA	NA	NA	NA	NA	NA	NA	TG	Unsuccessful	no eggs	no sperm & eggs
DD179	DD229	2013-02-07	2013-02-07	2013-02-08	NA	NA	NA	2011-05-03	2008-12-12	1.77	4.16	NA	NA	DD/WT	Successful	high	high
TG	TG	2013-02-08	NA	2013-02-10	NA	100	NA	2011-08-25	NA	1.46	NA	NA	NA	TG	Successful	high	high
DD130	TG	2013-02-08	NA	NA	2013-02-18	NA	NA	2008-12-12	NA	4.16	NA	NA	NA	Female TG	Unsuccessful	no eggs	no sperm & eggs
alb018	DD254	2013-02-10	NA	NA	NA	NA	NA	2009-05-22	2008-12-19	3.73	4.15	NA	NA	DD/WT	Unsuccessful	no eggs	no sperm & eggs
DD181	TG	2013-02-11	NA	NA	2013-02-18	NA	NA	2011-05-03	NA	1.78	NA	NA	NA	Female TG	Unsuccessful	no eggs	no sperm & eggs
TG	TG	2013-02-11	NA	NA	2013-02-18	NA	NA	NA	NA	NA	NA	NA	NA	TG	Unsuccessful	no eggs	no sperm & eggs
TG	DD296	2013-02-11	2013-02-12	2013-02-13	NA	NA	NA	NA	2010-03-17	NA	2.91	NA	NA	Male TG	Successful	high	high
TG	TG	2013-02-13	NA	NA	2013-02-18	NA	NA	NA	NA	NA	NA	NA	NA	TG	Unsuccessful	no eggs	no sperm & eggs
alb019	DD260	2013-02-13	2013-02-14	NA	2013-02-18	NA	NA	2009-05-22	2008-11-28	3.73	4.21	NA	NA	DD/WT	Only sperm	no eggs	no eggs
alb020	DD263	2013-02-13	2013-02-14	NA	2013-02-18	NA	NA	2009-05-22	2008-11-28	3.73	4.21	NA	NA	DD/WT	Only sperm	no eggs	no eggs
TG	DD255	2013-02-13	2013-02-14	2013-02-14	NA	NA	NA	NA	2008-12-19	NA	4.16	NA	NA	Male TG	Successful	moderate-to-poor	moderate-to-poor
DD182	TG	2013-02-14	NA	NA	2013-02-18	NA	NA	NA	NA	NA	NA	NA	NA	Female TG	Unsuccessful	no eggs	no sperm & eggs
DD183	DD278	2013-02-15	2013-02-15	2013-02-16	NA	NA	NA	2011-05-03	2009-02-28	1.79	3.97	NA	NA	DD/WT	Successful	high	high
DD148	DD370	2013-02-16	NA	NA	2013-03-01	NA	NA	2010-01-25	2011-09-20	3.06	1.41	NA	NA	DD/WT	Successful	high	high
DD184	DD284	2013-02-17	2013-02-18	2013-02-18	NA	NA	NA	2011-05-03	2009-07-14	1.8	3.6	NA	NA	DD/WT	Successful	high	high
DD185	DD285	2013-02-17	2013-02-18	2013-02-18	NA	NA	NA	2011-05-03	2009-07-14	1.8	3.6	NA	NA	DD/WT	Successful	high	high
DD186	DD295	2013-02-18	2013-02-18	2013-02-19	NA	NA	NA	2011-06-04	2010-03-17	1.71	2.93	NA	NA	DD/WT	Successful	high	high
TG	TG	2013-02-19	NA	NA	2013-02-22	NA	NA	NA	NA	NA	NA	NA	NA	TG	Unsuccessful	no eggs	no sperm & eggs
DD135	TG	2013-02-19	NA	NA	2013-02-22	NA	NA	2008-11-28	NA	4.23	NA	NA	NA	Female TG	Unsuccessful	no eggs	no sperm & eggs
alb019	DD314	2013-02-19	NA	NA	2013-02-22	NA	NA	2009-05-22	2010-03-17	3.75	2.93	NA	NA	DD/WT	Unsuccessful	no eggs	no sperm & eggs
TG	DD319	2013-02-19	2013-02-21	2013-02-22	NA	NA	NA	NA	2010-09-29	NA	2.39	NA	NA	Male TG	Successful	high	high
DD111	DD335	2013-02-19	2013-02-20	2013-02-20	NA	NA	NA	2008-02-27	2010-12-14	4.98	2.19	NA	NA	DD/WT	Successful	high	high
alb020	DD336	2013-02-19	NA	NA	2013-02-22	NA	NA	2009-05-22	2011-03-04	3.75	1.97	NA	NA	DD/WT	Unsuccessful	no eggs	no sperm & eggs
DD133	DD347	2013-02-19	2013-02-20	NA	2013-02-22	NA	NA	2008-12-19	2011-05-03	4.17	1.8	NA	NA	DD/WT	Only sperm	no eggs	no eggs
DD123	DD348	2013-02-19	2013-02-19	2013-02-20	NA	NA	NA	2008-12-12	2011-05-03	4.19	1.8	NA	NA	DD/WT	Successful	high	high
DD149	TG	2013-02-20	NA	NA	2013-02-22	NA	NA	2010-01-25	NA	3.07	NA	NA	NA	Female TG	Unsuccessful	no eggs	no sperm & eggs
DD150	TG	2013-02-20	NA	NA	2013-02-26	NA	NA	2010-01-25	NA	3.07	NA	NA	NA	Female TG	Unsuccessful	no eggs	no sperm & eggs
DD148	TG	2013-02-20	NA	NA	2013-02-22	NA	NA	2010-01-25	NA	3.07	NA	NA	NA	Female TG	Unsuccessful	no eggs	no sperm & eggs
DD109	TG	2013-02-20	NA	NA	2013-02-22	NA	NA	2008-04-10	NA	4.87	NA	NA	NA	Female TG	Unsuccessful	no eggs	no sperm & eggs
TG	TG	2013-02-20	NA	NA	2013-02-26	NA	NA	NA	NA	NA	NA	NA	NA	TG	Unsuccessful	no eggs	no sperm & eggs
TG	DD225	2013-02-20	2013-02-21	2013-02-21	NA	NA	NA	NA	2008-12-12	NA	4.19	NA	NA	Male TG	Successful	high	high
DD138	DD315	2013-02-20	NA	NA	2013-02-22	NA	NA	2008-11-28	2010-03-17	4.23	2.93	NA	NA	DD/WT	Unsuccessful	no eggs	no sperm & eggs
TG	TG	2013-02-22	NA	NA	2013-02-27	NA	NA	NA	NA	NA	NA	NA	NA	TG	Unsuccessful	no eggs	no sperm & eggs
TG	TG	2013-02-22	NA	NA	2013-03-05	NA	NA	2011-08-25	NA	1.5	NA	NA	NA	TG	Unsuccessful	no eggs	no sperm & eggs
DD154	TG	2013-02-22	NA	NA	2013-02-27	NA	NA	2010-09-29	NA	2.4	NA	NA	NA	Female TG	Unsuccessful	no eggs	no sperm & eggs
DD152	TG	2013-02-22	NA	NA	2013-02-27	NA	NA	2010-09-29	NA	2.4	NA	NA	NA	Female TG	Unsuccessful	no eggs	no sperm & eggs
DD153	TG	2013-02-22	NA	NA	2013-02-27	NA	NA	2010-09-29	NA	2.4	NA	NA	NA	Female TG	Unsuccessful	no eggs	no sperm & eggs
DD155	TG	2013-02-22	NA	NA	2013-02-28	NA	NA	2010-09-29	NA	2.4	NA	NA	NA	Female TG	Unsuccessful	no eggs	no sperm & eggs
DD165	DD297	2013-02-24	NA	NA	2013-03-01	NA	NA	NA	2009-10-22	NA	3.35	NA	NA	DD/WT	Unsuccessful	no eggs	no sperm & eggs
DD163	DD315	2013-02-24	2013-02-28	2013-02-28	NA	NA	NA	2010-12-14	2010-03-17	2.2	2.95	NA	NA	DD/WT	Successful	high	high
DD157	DD368	2013-02-24	NA	2013-02-25	NA	NA	NA	2010-03-17	2011-09-20	2.95	1.43	NA	NA	DD/WT	Successful	high	high
DD158	DD331	2013-02-24	NA	NA	2013-02-26	NA	NA	2010-03-17	2010-12-14	2.95	2.2	NA	NA	DD/WT	Unsuccessful	no eggs	no sperm & eggs
DD166	DD369	2013-02-25	NA	NA	2013-02-26	NA	NA	2010-12-14	2011-09-20	2.2	1.44	NA	NA	DD/WT	Unsuccessful	no eggs	no sperm & eggs
DD167	DD370	2013-02-25	NA	NA	2013-02-26	NA	NA	2010-12-14	2011-09-20	2.2	1.44	NA	NA	DD/WT	Unsuccessful	no eggs	no sperm & eggs
DD168	DD371	2013-02-25	NA	NA	2013-03-05	NA	NA	2010-12-14	2011-09-20	2.2	1.44	NA	NA	DD/WT	Unsuccessful	no eggs	no sperm & eggs
TG	TG	2013-02-26	NA	NA	2013-03-05	NA	NA	NA	NA	NA	NA	NA	NA	TG	Unsuccessful	no eggs	no sperm & eggs
DD167	TG	2013-02-26	2013-02-27	2013-02-28	NA	NA	NA	2010-12-14	NA	2.21	NA	NA	NA	Female TG	Successful	high	high
DD168	TG	2013-02-26	NA	2013-02-28	NA	NA	NA	2010-12-14	NA	2.21	NA	NA	NA	Female TG	Successful	high	high
DD135	DD224	2013-02-26	2013-03-01	2013-03-01	NA	NA	NA	2008-11-28	2008-12-12	4.25	4.21	NA	NA	DD/WT	Successful	high	high
DD136	DD252	2013-02-26	2013-02-26	2013-02-27	NA	NA	NA	2008-11-28	2008-12-19	4.25	4.19	NA	NA	DD/WT	Successful	high	high
DD149	DD283	2013-02-26	2013-02-27	2013-02-27	NA	NA	NA	2010-01-25	2009-07-14	3.09	3.62	NA	NA	DD/WT	Successful	high	high
DD141	DD369	2013-02-26	NA	NA	2013-03-01	NA	NA	2008-11-29	2011-09-20	4.25	1.44	NA	NA	DD/WT	Unsuccessful	no eggs	no sperm & eggs
DD109	DD167	2013-02-27	NA	NA	2013-03-01	NA	NA	2008-04-10	2007-10-23	4.89	5.35	NA	NA	DD/WT	Unsuccessful	no eggs	no sperm & eggs
DD159	DD323	2013-02-27	2013-02-28	2013-02-28	NA	NA	NA	2010-12-14	2010-09-29	2.21	2.42	NA	NA	DD/WT	Successful	high	high
DD156	DD336	2013-02-27	NA	NA	2013-03-01	NA	NA	2010-09-29	2011-03-04	2.42	1.99	NA	NA	DD/WT	Unsuccessful	no eggs	no sperm & eggs
DD130	DD168	2013-02-27	2013-02-28	2013-02-28	NA	NA	NA	2008-12-12	2008-02-27	4.21	5.01	NA	NA	DD/WT	Successful	high	high
TG	TG	2013-02-28	NA	NA	2013-03-05	NA	NA	NA	NA	NA	NA	NA	NA	TG	Unsuccessful	no eggs	no sperm & eggs
DD160	TG	2013-02-28	NA	NA	2013-03-01	NA	NA	2010-12-14	NA	2.21	NA	NA	NA	Female TG	Unsuccessful	no eggs	no sperm & eggs
DD177	TG	2013-02-28	NA	NA	2013-03-11	NA	NA	2011-05-03	NA	1.83	NA	NA	NA	Female TG	Unsuccessful	no eggs	no sperm & eggs
DD187	TG	2013-02-28	2013-03-01	2013-03-04	NA	NA	NA	2011-09-20	NA	1.44	NA	NA	NA	Female TG	Successful	high	high
DD125	DD180	2013-02-28	2013-03-01	2013-03-01	NA	NA	NA	2008-12-12	2008-04-10	4.22	4.89	NA	NA	DD/WT	Successful	high	high
DD152	DD316	2013-02-28	NA	NA	2013-03-01	NA	NA	2010-09-29	2010-09-29	2.42	2.42	NA	NA	DD/WT	Unsuccessful	no eggs	no sperm & eggs
DD150	DD253	2013-02-28	NA	NA	2013-03-01	NA	NA	2010-01-25	2008-12-19	3.1	4.2	NA	NA	DD/WT	Unsuccessful	no eggs	no sperm & eggs
TG	TG	2013-03-01	NA	NA	2013-03-08	NA	NA	NA	NA	NA	NA	NA	NA	TG	Unsuccessful	no eggs	no sperm & eggs
TG	TG	2013-03-01	NA	NA	2013-03-08	NA	NA	NA	NA	NA	NA	NA	NA	TG	Unsuccessful	no eggs	no sperm & eggs
TG	TG	2013-03-01	NA	NA	2013-03-08	NA	NA	NA	NA	NA	NA	NA	NA	TG	Unsuccessful	no eggs	no sperm & eggs
DD154	TG	2013-03-03	NA	NA	2013-03-06	NA	NA	2010-09-29	NA	2.43	NA	NA	NA	Female TG	Unsuccessful	no eggs	no sperm & eggs
DD137	DD297	2013-03-03	NA	NA	2013-03-06	NA	NA	2008-11-28	2009-10-22	4.26	3.36	NA	NA	DD/WT	Unsuccessful	no eggs	no sperm & eggs
DD152	DD336	2013-03-03	NA	NA	2013-03-05	NA	NA	2010-09-29	2011-03-04	2.43	2	NA	NA	DD/WT	Unsuccessful	no eggs	no sperm & eggs
DD170	DD242	2013-03-04	2013-03-08	2013-03-08	NA	NA	NA	2011-03-04	2008-12-12	2	4.23	NA	NA	DD/WT	Successful	high	high
DD164	DD253	2013-03-04	NA	NA	2013-03-07	NA	NA	2010-12-14	2008-12-19	2.22	4.21	NA	NA	DD/WT	Unsuccessful	no eggs	no sperm & eggs
DD169	DD316	2013-03-04	NA	NA	2013-03-05	NA	NA	2011-03-04	2010-09-29	2	2.43	NA	NA	DD/WT	Unsuccessful	no eggs	no sperm & eggs
DD148	DD337	2013-03-04	2013-03-05	NA	2013-03-07	NA	NA	2010-01-25	2011-03-04	3.11	2	NA	NA	DD/WT	Only sperm	no eggs	no eggs
TG	TG	2013-03-05	2013-03-08	2013-03-09	NA	NA	NA	2011-08-25	NA	1.53	NA	NA	NA	TG	Successful	moderate-to-poor	moderate-to-poor
DD158	TG	2013-03-05	2013-03-08	2013-03-08	NA	NA	NA	2010-03-17	NA	2.97	NA	NA	NA	Female TG	Successful	high	high
TG	TG	2013-03-05	NA	NA	2013-03-15	NA	NA	NA	NA	NA	NA	NA	NA	TG	Unsuccessful	no eggs	no sperm & eggs
DD131	DD290	2013-03-05	2013-03-06	2013-03-06	NA	NA	NA	2008-12-19	2010-03-18	4.21	2.97	NA	NA	DD/WT	Successful	high	high
DD169	DD316	2013-03-05	2013-03-05	2013-03-06	NA	NA	NA	2011-03-04	2010-09-29	2.01	2.43	NA	NA	DD/WT	Successful	high	high
DD160	DD289	2013-03-05	NA	NA	2013-03-08	NA	NA	2010-12-14	2010-01-25	2.22	3.11	NA	NA	DD/WT	Unsuccessful	no eggs	no sperm & eggs
DD152	DD336	2013-03-05	2013-03-06	2013-03-06	NA	NA	NA	2010-09-29	2011-03-04	2.43	2.01	NA	NA	DD/WT	Successful	high	high
TG	TG	2013-03-06	2013-03-07	2013-03-07	NA	NA	NA	NA	NA	NA	NA	NA	NA	TG	Successful	high	high
DD165	TG	2013-03-06	2013-03-08	2013-03-08	NA	NA	NA	NA	NA	NA	NA	NA	NA	Female TG	Successful	high	high
DD182	DD167	2013-03-06	2013-03-07	2013-03-07	NA	NA	NA	NA	2007-10-23	NA	5.37	NA	NA	DD/WT	Successful	high	high
DD166	DD312	2013-03-06	2013-03-07	2013-03-07	NA	NA	NA	2010-12-14	2010-03-17	2.23	2.97	NA	NA	DD/WT	Successful	high	high
DD189	DD363	2013-03-06	2013-03-07	2013-03-07	NA	NA	NA	2010-08-29	2011-05-03	2.52	1.84	NA	NA	DD/WT	Successful	high	high
TG	TG	2013-03-08	NA	NA	2013-03-20	NA	NA	NA	NA	NA	NA	NA	NA	TG	Unsuccessful	no eggs	no sperm & eggs
TG	TG	2013-03-08	NA	NA	2013-03-20	NA	NA	NA	NA	NA	NA	NA	NA	TG	Unsuccessful	no eggs	no sperm & eggs
TG	TG	2013-03-08	2013-03-10	2013-03-11	NA	NA	NA	NA	NA	NA	NA	NA	NA	TG	Successful	high	high
DD191	DD364	2013-03-10	NA	2013-03-12	NA	NA	NA	2010-08-29	2011-06-04	2.53	1.77	NA	NA	DD/WT	Successful	high	high
DD155	DD289	2013-03-10	2013-03-11	2013-03-11	NA	NA	NA	2010-09-29	2010-01-25	2.45	3.12	NA	NA	DD/WT	Successful	high	high
DD190	DD222	2013-03-11	2013-03-11	NA	2013-03-15	NA	NA	2011-09-20	2008-12-12	1.47	4.25	NA	NA	DD/WT	Only sperm	no eggs	no eggs
[truncated: 5,371 more rows]
