# Supplementary material for: Axolotls retain fertility throughout lifespan
Source: BMC Biol. 2026 Feb 14;24:52. doi: 10.1186/s12915-026-02545-3 (PMC12930804; doi:10.1186/s12915-026-02545-3)
Supplement: Supplementary file 4 — Additional file 4. Table S2. Mating (permanent and not permanent) records of late-life axolotls, including clutch size, fertilised eggs number, embryo number and quality. [file 12915_2026_2545_MOESM4_ESM.xlsx]

## Sheet: Matings_late_permanent
First mating for the female (since long break)	Male	Male_Date of birth	Male_Age	Female	Female_Date of birth	Female_Age	Date of Eggs	Total number of eggs	Unfertilised eggs	Fertilised eggs	Fertilised, but embryos did not survive or had defects	Number of hatched larvae	Permanent mating (yes / no)	Hatching Rate	Fertilisation Rate
yes	DD 332	2017-05-26	5.71507	DD 453	2014-11-28	8.20822	2023-02-10	447	7	440	31	409	yes	0.914989	0.98434
	DD 332	2017-05-26	5.88219	DD 453	2014-11-28	8.37534	2023-04-12	348	9	339	14	325	yes	0.933908	0.974138
yes	DD 332	2017-05-26	5.89589	DD 387	2012-12-03	10.3753	2023-04-17	350	204	146	0	146	yes	0.417143	0.417143
yes	DD 334/DD 332	21.2.2018/26.5.2017	5,18 / 5,92	DD 405	2013-03-25	10.0986	2023-04-28	172	144	28	21	7	yes	0.0406977	0.162791
yes	DD 332	2017-05-26	5.92603	DD 444	2014-11-28	8.41918	2023-04-28	221	183	38	22	16	yes	0.0723982	0.171946
	DD 324	2015-07-03	7.85205	DD 453	2014-11-28	8.44658	2023-05-08	185	20	165	13	152	yes	0.821622	0.891892
	DD 334/DD 333	2018-02-21	5.23014	DD 405	2013-03-25	10.1452	2023-05-15	212	82	130	16	114	yes	0.537736	0.613208
	DD 324	2015-07-03	7.92877	DD 453	2014-11-28	8.52329	2023-06-05	163	15	148	12	136	yes	0.834356	0.907975
	DD 334/DD 333	2018-02-21	5.30959	DD 405	2013-03-25	10.2247	2023-06-13	292	94	198	32	166	yes	0.568493	0.678082
	DD 324	2015-07-03	8.0137	DD 453	2014-11-28	8.60822	2023-07-06	112	5	107	9	98	yes	0.875	0.955357
	DD 334/DD 333	2018-02-21	5.37534	DD 405	2013-03-25	10.2904	2023-07-07	86	31	60	11	49	yes	0.569767	0.697674
	DD 324	2015-07-03	8.08219	DD 453	2014-11-28	8.67671	2023-07-31	106	14	92	6	86	yes	0.811321	0.867925
	DD 334/DD 333	2018-02-21	5.46301	DD 405	2013-03-25	10.3781	2023-08-08	41	16	25	1	24	yes	0.585366	0.609756
	DD 332	2017-05-26	6.23288	DD526 / DD 527	2017-05-03	6.29589	2023-08-18	154	132	22	12	10	yes	0.0649351	0.142857
	DD 334/DD 333	2018-02-21	5.51781	DD 453	2014-11-28	8.75342	2023-08-28	126	5	121	3	118	yes	0.936508	0.960317
	DD 324	2015-07-03	8.16712	DD 405	2013-03-25	10.4411	2023-08-31	115	56	62	7	55	yes	0.478261	0.53913
	DD 266	2014-11-28	8.78356	DD 444	2014-11-28	8.78356	2023-09-08	227	197	30	5	25	yes	0.110132	0.132159
yes	DD 344	2019-05-31	4.31781	DD526 / DD 524	2017-05-03	6.39452	2023-09-23	175	15	160	8	152	yes	0.868571	0.914286
	DD 332	2017-05-26	6.36164	DD 405	2013-03-25	10.5342	2023-10-04	49	7	42	4	38	yes	0.77551	0.857143
	DD 344	2019-05-31	4.43836	DD526 / DD 524	2017-05-03	6.51507	2023-11-06	177	57	120	2	118	yes	0.666667	0.677966
	DD 266	2014-11-28	8.98904	DD 444	2014-11-28	8.98904	2023-11-22	239	27	212	0	212	yes	0.887029	0.887029
	DD 334/DD 333	2018-02-21	5.92329	DD 453	2014-11-28	9.1589	2024-01-23	401	7	394	NA	NA	yes		0.982544
	DD 266	2014-11-28	9.2	DD 444	2014-11-28	9.2	2024-02-07	79	20	59	NA	NA	yes		0.746835
yes	DD 332	2017-05-26	6.76438	DD 469	2015-04-16	8.87671	2024-02-28	366	44	322	10	312	yes	0.852459	0.879781
yes	DD 334/DD 333	2018-02-21	6.03562	DD516	2016-09-06	7.49589	2024-03-04	174	169	5	3	2	yes	0.0114943	0.0287356
	DD 344/DD 347	2019-05-31	4.81096	DD 453	2014-11-28	9.31781	2024-03-21	234	14	220	NA	NA	yes		0.940171
	DD 344/DD 347	2019-05-31	4.89315	DD 453	2014-11-28	9.4	2024-04-20	164	23	141	1	140	yes	0.853659	0.859756
	DD 344/DD 347	2019-05-31	4.97808	DD 453	2014-11-28	9.48493	2024-05-21	187	9	178	0	175	yes	0.935829	0.951872
yes	DD 266	2014-11-28	9.54521	DD 475	2015-08-13	8.83836	2024-06-12	500	500	0	0	0	yes	0	0
	DD 344/DD 347	2019-05-31	5.05479	DD 453	2014-11-28	9.56164	2024-06-18	131	6	125	2	123	yes	0.938931	0.954198
	DD 344/DD 347	2019-05-31	5.14521	DD 453	2014-11-28	9.65205	2024-07-21	220	3	217	2	215	yes	0.977273	0.986364
	DD 266	2014-11-28	9.70411	DD 475	2015-08-13	8.99726	2024-08-09	586	493	93	48	45	yes	0.0767918	0.158703
	DD 344/DD 347	2019-05-31	5.26027	DD 453	2014-11-28	9.76712	2024-09-01	144	8	136	6	130	yes	0.902778	0.944444
	DD 344/DD 347	2019-05-31	5.3589	DD 453	2014-11-28	9.86575	2024-10-07	140	2	138	2	136	yes	0.971429	0.985714
	DD 344/DD 347	2019-05-31	5.45753	DD 453	2014-11-28	9.96438	2024-11-12	101	12	89	3	86	yes	0.851485	0.881188
	DD 344/DD 347	2019-05-31	5.70959	DD 453	2014-11-28	10.2164	2025-02-12	420	57	363	10	353	yes	0.840476	0.864286
	DD 344/DD 347	2019-05-31	5.89589	DD 453	2014-11-28	10.4027	2025-04-21	425	105	320	3	317	yes	0.745882	0.752941

## Sheet: Matings_late_not permanent
First mating for the female (since long break)	Male	Male_Date of birth	Male_Age	Female	Female_Date of birth	Female_Age	Date of Mating / Date of Eggs	Total number of eggs	Unfertilised eggs	Fertilised eggs	Fertilised, but embryos did not survive or had defects	Number of hatched larvae	Permanent mating (yes / no)	Hatching rate	Fertilisation Rate
Yes	DD390	2022-09-13	2.64658	DD442	2014-10-02	10.6	2025-05-06	479	242	237	200	37	no	0.0772443	0.494781
Yes	DD398	2024-05-14	1	DD483	2015-09-01	9.70685	2025-05-14	235	175	60	49	11	no	0.0468085	0.255319
Yes	DD405	2024-05-14	1.0137	DD515	2016-09-08	8.69863	2025-05-19	no sperm & eggs					no
Yes	DD male	NA	below 2.5 yo	DD449	2014-10-02	10.6603	2025-05-28	50	49	1	0	0	no	0	0.02
Yes	DD386	2022-02-08	3.31781	DD451	2014-10-02	10.6767	2025-06-03	634	422	212	210	2	no	0.00315457	0.334385
Yes	DD393	2022-09-13	2.72329	DD499	2015-11-12	9.56438	2025-06-03	189	112	77	71	6	no	0.031746	0.407407
Yes	DD387	2022-09-13	2.74521	DD501	2015-11-12	9.5863	2025-06-11	292	274	18	18	0	no	0	0.0616438
Yes	DD400	2024-05-14	1.07671	DD514	2016-09-08	8.76164	2025-06-11	no sperm & eggs					no
Yes	DD269	2015-02-09	10.3562	DD517	2017-01-03	8.45479	2025-06-16	no sperm & eggs					no
Yes	DD272	2015-02-09	10.3753	DD537	2018-02-21	7.33973	2025-06-23	no sperm & eggs					no
	DD404	2024-05-14	1.11233	DD 405	2013-03-25	12.2575	2025-06-24	306	295	11	8	3	no	0.00980392	0.0359477
Yes	DD295	2015-09-01	9.83562	DD542	2018-02-21	7.3589	2025-06-30	no sperm & eggs					no
	DD390	2022-09-13	2.8	DD442	2014-10-02	10.7534	2025-07-01	224	160	64	58	6	no	0.0267857	0.285714
	DD398	2024-05-14	1.14795	DD483	2015-09-01	9.85479	2025-07-07	no sperm & eggs					no
	DD388	2022-09-13	2.81644	DD515	2016-09-08	8.83288	2025-07-07	no sperm & eggs					no
	DD393	2022-09-13	2.83562	DD499	2015-11-12	9.67671	2025-07-14	no sperm & eggs					no
	DD386	2022-02-08	3.43288	DD451	2014-10-02	10.7918	2025-07-15	292	146	60	60	0	no	0	0.205479
	DD385	2022-02-08	3.44932	DD514	2016-09-08	8.87123	2025-07-21	no sperm & eggs					no
	DD388	2022-09-13	2.85753	DD501	2015-11-12	9.69863	2025-07-22	197	131	66	30	36	no	0.182741	0.335025
	DD269	2015-02-09	10.4712	DD517	2017-01-03	8.56986	2025-07-28	no sperm & eggs					no
	DD272	2015-02-09	10.4712	DD537	2018-02-21	7.43562	2025-07-28	no sperm & eggs					no
	DD390	2022-09-13	2.89315	DD442	2014-10-02	10.8466	2025-08-04	no sperm & eggs					no
	DD295	2015-09-01	9.93151	DD542	2018-02-21	7.45479	2025-08-04	no sperm & eggs					no
	DD399	2024-05-14	1.24384	DD483	2015-09-01	9.95068	2025-08-11	no eggs					no
	DD402	2024-05-14	1.24384	DD515	2016-09-08	8.92877	2025-08-11	no sperm & eggs					no
	DD386	2022-02-08	3.52603	DD451	2014-10-02	10.8849	2025-08-18	no eggs					no
	DD390	2022-09-13	2.93151	DD499	2015-11-12	9.7726	2025-08-18	no sperm & eggs					no
	DD385	2022-02-08	3.54795	DD449	2014-10-02	10.9068	2025-08-26	349	279	70	54	16	no	0.0458453	0.200573
	DD387	2022-09-13	2.95342	DD501	2015-11-12	9.79452	2025-08-26	278	85	193	113	80	no	0.28777	0.694245
	DD390	2022-09-13	2.99178	DD442	2014-10-02	10.9452	2025-09-09	399	101	298	230	68	no	0.170426	0.746867
	DD404	2024-05-14	1.32329	DD 405	2013-03-25	12.4685	2025-09-09	511	376	135	119	16	no	0.0313112	0.264188
	DD398	2024-05-14	1.33973	DD483	2015-09-01	10.0466	2025-09-15	no sperm & eggs					no
	DD407	2024-05-14	1.33973	DD514	2016-09-08	9.02466	2025-09-15	no eggs					no
	DD409	2024-05-14	1.33973	DD515	2016-09-08	9.02466	2025-09-15	no sperm & eggs					no
	DD401	2024-05-14	1.33973	DD537	2018-02-21	7.56986	2025-09-15	no sperm & eggs					no
	DD386	2022-02-08	3.60548	DD451	2014-10-02	10.9644	2025-09-16	324	129	195	183	12	no	0.037037	0.601852
	DD393	2022-09-13	3.01918	DD499	2015-11-12	9.86027	2025-09-19	191	140	51	8	43	no	0.225131	0.267016
	DD387	2022-09-13	3.0274	DD501	2015-11-12	9.86849	2025-09-22	no sperm & eggs					no
	DD400	2024-05-14	1.3589	DD517	2017-01-03	8.72329	2025-09-22	no sperm & eggs					no
	DD399	2024-05-14	1.3589	DD542	2018-02-21	7.58904	2025-09-22	no sperm & eggs					no
	DD385	2022-02-08	3.62192	DD449	2014-10-02	10.9808	2025-09-22	no sperm & eggs					no
	DD296	2015-09-01	10.0849	DD521	2017-01-03	8.74247	2025-09-29	no sperm & eggs					no
	DD298	2015-09-01	10.0849	DD547	2019-01-08	6.72877	2025-09-29	no sperm & eggs					no
	DD387	2022-09-13	3.06849	DD501	2015-11-12	9.90959	2025-10-07	202	82	120	73	47	no	0.232673	0.594059
	DD296	2015-09-01	10.1616	DD521	2017-01-03	8.81918	2025-10-27	no sperm & eggs					no
	DD298	2015-09-01	10.1616	DD547	2019-01-08	6.80548	2025-10-27	no sperm & eggs					no
